# Supplementary material for: Genomic regions and signaling pathways associated with indicator traits for feed efficiency in juvenile Atlantic salmon (Salmo salar)
Source: Genet Sel Evol. 2020 Nov 6;52:66. doi: 10.1186/s12711-020-00587-x (PMC7648306; doi:10.1186/s12711-020-00587-x)
Supplement: Supplementary file 1 — Additional file 1: Table S1. An overview of all trait-associated genes (TAG) with atom % 13C (ALC) and atom % 15N (ALN) in the liver. [file 12711_2020_587_MOESM1_ESM.xlsx]

## Sheet: supfile1_TAG
geneID	baseMean	ALC.slope	ALC.padj	ALN.slope	ALN.padj	Description
106560212	-0.5927	0.0984	0.6771	-0.1582	0.543	fibroblast growth factor receptor 3-like
106607996	2.2925	0.0772	0.2687	-0.0126	0.9294	histone-lysine N-methyltransferase NSD2-like
106602405	2.6625	-0.0575	0.431	-0.0989	0.2508	ATP synthase, H+ transporting, mitochondrial Fo complex, subunit s (factor B)
106604182	1.2366	-0.0542	0.6431	-0.1907	0.0882	serum response factor-like
106603563	3.7868	-0.1049	0.0068	-0.0881	0.1346	nuclear pore complex protein Nup98-Nup96-like
106603561	6.6523	0.0283	0.6556	0.1097	0.0732	non-histone chromosomal protein HMG-14-like
100195190	0.5858	-0.0315	0.913	0.1498	0.571	Transmembrane protease, serine 2
106603558	2.36	-0.01	0.9059	0.0504	0.5069	acetyl-CoA acetyltransferase 1
100195495	0.0262	-0.1378	0.6082	-0.1853	0.5962	Collagenase 3
106604219	0.411	0.0062	0.9777	-0.1575	0.3032	protein FAM160B1-like
106603557	0.1218	0.0204	0.9072	0.1164	0.4439	alkaline ceramidase 3-like
100194939	3.3522	0.0372	0.498	0.1018	0.0791	Serpin H1
106603553	1.09	-0.0271	0.8057	-0.1636	0.0835	SAM domain-containing protein SAMSN-1-like
106603552	3.7177	-0.0254	0.6546	-0.036	0.5995	nuclear receptor-interacting protein 1-like
106603551	3.0742	-0.0311	0.5784	-0.0003	0.9982	ubiquitin carboxyl-terminal hydrolase 25-like
106603548	-0.0592	-0.0454	0.8058	0.2495	0.1271	NA
106603550	1.3382	0.0378	0.7095	-0.0577	0.6171	NA
100196372	3.3367	0.0155	0.7585	-0.0091	0.8946	zinc finger protein 511
106603545	4.1676	-0.0295	0.4376	-0.0012	0.9891	etoposide-induced protein 2.4 homolog
106603544	6.2868	0.0234	0.6684	0.0674	0.2219	dolichyl-diphosphooligosaccharide--protein glycosyltransferase subunit STT3A
106603543	2.7959	0.0286	0.7988	0.152	0.1306	cytoskeleton-associated protein 2-like
106603542	2.0503	0.1492	0.0095	0.1876	0.022	52 kDa repressor of the inhibitor of the protein kinase-like
106603541	3.4165	0.0821	0.0536	0.0308	0.6813	uncharacterized LOC106603541
106603540	0.8127	-0.0357	0.8108	-0.0695	0.6775	protein Wnt-11-like
106604225	0.5898	0.1104	0.3366	0.047	0.8008	stromal cell-derived factor 1-like
106603537	2.7564	-0.0103	0.905	0.004	0.976	UV radiation resistance-associated gene protein-like
106603538	6.9263	-0.0465	0.3345	-0.0527	0.407	diacylglycerol O-acyltransferase 2-like
100195689	3.2455	-0.0418	0.6238	-0.0997	0.2779	2-acylglycerol O-acyltransferase 2-A
106603531	0.6751	-0.1269	0.3062	-0.0382	0.8578	zinc finger and BTB domain-containing protein 21-like
106603532	3.117	-0.0405	0.2547	-0.0563	0.2219	autophagy-related protein 101-like
106603530	1.8981	-0.0113	0.9218	-0.0722	0.4588	C2 calcium-dependent domain containing 2
106603529	1.9763	0.0304	0.7316	-0.0843	0.3467	PR domain zinc finger protein 15-like
106603528	0.038	-0.0226	0.9117	0.169	0.3279	receptor-interacting serine/threonine-protein kinase 4-like
106603527	1.2078	-0.0503	0.5758	-0.1346	0.1441	protein EURL homolog
106603526	0.8232	-0.0872	0.5509	-0.0332	0.8774	protein BTG3-like
106603525	5.4014	-0.0156	0.6115	-0.0307	0.373	coxsackievirus and adenovirus receptor homolog
100196875	-0.4227	0.0166	0.9515	-0.0736	0.7746	mediator complex subunit 13
106603522	2.8033	-0.0723	0.1775	-0.0873	0.2282	RING finger and transmembrane domain-containing protein 1-like
106603521	1.2933	-0.0016	0.991	0.0035	0.9844	ribosomal protein S6 kinase beta-1-like
106603519	4.6777	-0.125	0.0007	-0.0709	0.2313	vacuole membrane protein 1-like
106603518	5.6739	0.0489	0.1782	0.0388	0.4722	clathrin heavy chain 1
106603515	0.9574	0.1691	0.0615	0.2638	0.0332	A-kinase anchor protein 10, mitochondrial-like
106603514	5.5555	-0.0297	0.4282	0.0039	0.9606	aspartoacylase
106603511	0.6637	0.0063	0.9725	0.0321	0.8565	active breakpoint cluster region-related protein-like
106603512	3.225	0.0229	0.5998	-0.0151	0.8058	mitochondrial import inner membrane translocase subunit Tim22-like
106603510	0.0757	0.0949	0.5597	0.1728	0.3407	cytospin-B-like
106603505	6.0422	-0.0429	0.5807	-0.1246	0.124	nuclear receptor corepressor 1-like
106603500	6.3042	-0.0453	0.7687	-0.1231	0.4138	ubiquitin C
106603502	2.547	0.0386	0.5601	0.0924	0.1913	ER membrane protein complex subunit 6
100195469	1.4951	0.0231	0.8138	0.0365	0.7357	transient receptor potential cation channel subfamily V member 1
106603497	2.1132	-0.1357	0.0843	-0.2394	0.0176	protein FAM222B-like
106603496	6.7282	-0.0047	0.894	-0.0452	0.0986	T-box transcription factor TBX6L-like
106604247	1.1251	0.007	0.9732	-0.1488	0.3029	WDFY family member 4
100195007	3.8519	0.0163	0.6873	-0.031	0.4835	Flotillin-2a
106603495	3.857	-0.0796	0.0222	-0.028	0.6617	dehydrogenase/reductase SDR family member 11-like
106603494	0.9799	0.0376	0.7331	0.0276	0.8526	polypeptide N-acetylgalactosaminyltransferase 10-like
106603491	3.7906	0.0517	0.1635	0.0391	0.4846	protein FAM114A2-like
106603492	2.5151	0.0326	0.5502	0.0998	0.0771	CCR4-NOT transcription complex subunit 8
106603490	2.4398	0.0099	0.9098	0.0517	0.4218	gem-associated protein 5-like
100195436	3.5515	0.04	0.3131	0.0512	0.3195	Arginyl-tRNA synthetase, cytoplasmic
106603486	3.6742	0.0357	0.4187	0.0106	0.8869	ADP-ribosylation factor-like protein 9
106603487	2.4261	0.0572	0.4462	0.0075	0.9606	nucleolar protein 16-like
106603485	2.4405	0.018	0.8112	0.0463	0.5486	G protein-coupled receptor kinase 6-like
106603483	5.7275	0.073	0.0122	0.0688	0.1057	drebrin-like
106603482	2.8618	-0.0393	0.401	-0.0543	0.3516	AT-rich interactive domain-containing protein 5B-like
106603421	2.8928	-0.0777	0.0521	-0.0693	0.2428	BRCA1-A complex subunit RAP80-like
106602521	3.8337	0.0517	0.2525	-0.004	0.9693	L-2-hydroxyglutarate dehydrogenase
106604271	1.9057	-0.0644	0.2992	-0.0413	0.6611	palmitoyltransferase akr1-like
106603481	2.6887	0.0571	0.3787	0.013	0.9111	zinc finger protein 346-like
106603480	1.6385	0.0613	0.5147	0.009	0.9616	fibroblast growth factor receptor 4-like
106603477	1.748	0.1155	0.1588	0.1359	0.2225	histone-lysine N-methyltransferase, H3 lysine-36 and H4 lysine-20 specific-like
106603479	1.4607	-0.1321	0.0126	-0.125	0.11	ras-related protein Rab-24-like
106603476	4.9144	0.019	0.4953	0.0331	0.3087	membrane-associated progesterone receptor component 1-like
106603475	4.6	0.0351	0.5015	0.094	0.0938	cytochrome c oxidase subunit 7B2, mitochondrial-like
100194765	5.7315	0.0621	0.0315	0.1079	0.0063	Phosphoglycerate kinase
106603473	1.5415	0.0104	0.9414	-0.0537	0.6722	angiomotin-like
106603472	2.3591	-0.0642	0.1755	-0.1096	0.0705	mitochondrial fission factor-like
106604280	-0.3399	-0.0432	0.8502	-0.2435	0.1982	Rho GTPase activating protein 22
106603419	1.8876	-0.0515	0.4092	-0.0813	0.2798	homeobox protein cut-like 1
106603469	2.4233	-0.0203	0.8289	-0.0646	0.472	BTB/POZ domain-containing protein KCTD7
106603466	2.5333	-0.067	0.1546	-0.1084	0.078	tripartite motif containing 37
106604288	-0.075	-0.0527	0.785	0.0444	0.8598	mitogen-activated protein kinase 8
106603463	1.9008	-0.0262	0.7955	0.0448	0.6914	RAD51 paralog C
106603462	-0.4259	-0.0313	0.8927	0.0652	0.7926	testis expressed 14
106603464	1.835	0.0471	0.5545	0.0797	0.3823	spindle and kinetochore associated complex subunit 2
100196673	6.0849	0.075	0.0074	0.1258	0.002	malate dehydrogenase 2-1, NAD (mitochondrial)
106603461	0.4737	0.066	0.6842	0.1244	0.4977	growth arrest-specific 2 like 2
106603459	2.604	0.025	0.7134	-0.0305	0.7135	RAS-like, family 10, member B
106603460	1.8298	-0.0245	0.8557	-0.0354	0.8198	NA
106603458	1.6814	0.0868	0.1733	0.0789	0.3869	AP-2 complex subunit beta-like
100380513	1.9026	0.0268	0.6677	0.0604	0.3715	peroxisomal biogenesis factor 12
106603457	2.6175	0.0195	0.8368	-0.1039	0.2077	ORAI calcium release-activated calcium modulator 2
106603456	3.1816	-0.0488	0.3311	-0.0485	0.481	3-methyl-2-oxobutanoate dehydrogenase [lipoamide] kinase, mitochondrial-like
106603455	1.405	0.0724	0.5292	0.1095	0.424	leucine-rich repeats and WD repeat domain containing 1
100195578	1.833	-0.093	0.0509	-0.0806	0.2602	alkB homolog 4, lysine demthylase
106603416	1.0715	0.0908	0.3638	0.1065	0.4303	E3 ubiquitin-protein ligase CBL-like
106603453	2.1738	0.0008	0.9943	0.0424	0.6315	derlin-2-like
106603452	-0.4626	0.0154	0.9505	0.0107	0.9735	uncharacterized LOC106603452
106603450	3.7059	0.0095	0.9016	-0.1247	0.0256	rab GTPase-binding effector protein 1-like
106603451	2.0059	-0.0241	0.7733	-0.0338	0.7313	nuclear pore complex protein Nup88-like
106605246	0.2431	0.2702	0.1647	0.3097	0.2174	NA
100196452	0.8587	0.0875	0.3373	0.0584	0.6651	PRKR interacting protein 1 (IL11 inducible)
106603607	1.0395	-0.1151	0.102	-0.1188	0.2365	uroplakin-3b-like
100195386	5.0466	0.0362	0.2248	0.0306	0.4813	proteasome (prosome, macropain) assembly chaperone 1
100195060	1.7762	-0.2158	0.0203	-0.2052	0.1363	v-ets erythroblastosis virus E26 oncogene homolog 2 (avian)
100194969	2.4602	-0.0397	0.4936	-0.0462	0.5328	v-ets erythroblastosis virus E26 oncogene like (avian)
106603448	4.2699	-0.0414	0.4768	-0.1412	0.0171	ATP-sensitive inward rectifier potassium channel 15-like
106603446	3.9681	-0.0644	0.0212	-0.0592	0.1591	dual specificity tyrosine-phosphorylation-regulated kinase 1A-like
106603445	5.3146	-0.0254	0.6154	-0.117	0.0128	E3 ubiquitin-protein ligase TTC3-like
100196862	2.6505	0.0087	0.8982	0.0441	0.459	phosphatidylinositol glycan anchor biosynthesis, class P
106603442	1.771	-0.0259	0.825	-0.0155	0.9204	uncharacterized LOC106603442
106603441	1.4852	-0.0036	0.9791	-0.0014	0.9947	B-cell CLL/lymphoma 7 protein family member B-A-like
106603440	2.5422	0.052	0.2193	0.0985	0.0617	transducin beta-like protein 2
106603439	2.6316	0.0129	0.9001	0.0817	0.3547	nuclear envelope pore membrane protein POM 121-like
106603437	1.4787	0.0616	0.3595	0.0298	0.7767	protein SMG8-like
100380509	1.3333	0.0777	0.4199	0.1549	0.1635	Proline-rich protein 11
100196226	3.7197	-0.0326	0.5173	0.0082	0.9253	Transmembrane protein 120A
106603431	1.9224	0.0038	0.9666	0.0231	0.7851	rhomboid domain-containing protein 2-like
106603623	-0.4422	-0.076	0.7779	-0.0575	0.8744	rhomboid domain-containing protein 2-like
106603626	-0.3336	-0.1007	0.599	-0.1097	0.6591	frizzled-9-like
106603628	0.5051	0.0037	0.9845	0.025	0.8952	NA
100196285	2.7031	0.0426	0.576	0.041	0.6844	replication factor C (activator 1) 2
106603630	-0.1574	0.053	0.7443	0.0827	0.6595	uncharacterized LOC106603630
106603631	3.301	0.0101	0.9264	-0.1061	0.195	myb-binding protein 1A-like protein
106603635	2.4445	-0.0087	0.9064	-0.0034	0.9822	centromere/kinetochore protein zw10 homolog
106603639	2.8149	-0.1477	0.0699	-0.1754	0.1244	zinc finger and BTB domain-containing protein 16-A
106603643	2.2605	0.0321	0.8008	-0.0461	0.7475	rho GTPase-activating protein 32-like
106603674	0.106	0.0927	0.6144	0.2241	0.2416	junctional adhesion molecule C-like
106601599	2.0865	-0.0048	0.963	-0.0465	0.5888	son of sevenless homolog 2 (Drosophila)
106603673	3.1744	0.035	0.6811	0.0746	0.4193	non-SMC condensin II complex, subunit D3
106603672	2.1729	0.0885	0.0589	0.0678	0.3414	VPS26 retromer complex component B
106603671	1.8243	-0.0707	0.3506	-0.0583	0.5897	fasciculation and elongation protein zeta-1-like
106603670	-0.2574	-0.0178	0.9451	0.0734	0.7628	endothelial cell-selective adhesion molecule-like
106603669	-0.368	0.0764	0.671	-0.0716	0.8149	myb/SANT-like DNA-binding domain-containing protein 2
106603666	0.2231	0.1383	0.2273	0.1503	0.3338	roundabout homolog 3-like
106603667	0.135	0.0702	0.6264	0.0205	0.9312	roundabout homolog 1-like
106603668	0.0943	-0.0418	0.8273	-0.1668	0.3427	homeobox protein PKNOX2-like
106604325	2.0708	0.0202	0.8223	-0.1216	0.1012	probable palmitoyltransferase ZDHHC16
106603660	1.6895	0.0106	0.9439	0.0196	0.9006	78 kDa glucose-regulated protein homolog
106603659	-0.5601	0.1855	0.2334	0.1794	0.3993	heat shock cognate 70 kDa protein
100195904	2.3357	0.0243	0.6876	0.0972	0.0884	zinc finger protein ZPR1
106603658	0.2171	0.0078	0.9833	0.2191	0.4198	zona pellucida-like domain-containing protein 1
106604331	1.9703	0.0271	0.7474	0.0668	0.4404	methyltransferase like 18
100380749	6.7464	0.1225	0.135	0.0947	0.4353	hypoxia up-regulated protein 1
106603657	-0.4823	-0.048	0.8548	-0.0641	0.8333	leucine-rich repeats and immunoglobulin-like domains protein 2
106603655	2.8585	0.0158	0.8223	-0.0312	0.6825	HMG box transcription factor BBX-like
106603652	3.4398	-0.025	0.6908	0.0376	0.6112	mitochondrial calcium uptake 2
100380315	1.9746	0.0116	0.9043	-0.0097	0.9299	Interferon regulatory factor 2-binding protein 1
106604342	1.9585	0.049	0.3727	0.0787	0.2337	suppressor of fused homolog
106603686	1.4913	0.0108	0.9428	-0.0702	0.597	hypermethylated in cancer 2
106603688	2.2905	0.0079	0.9474	-0.0997	0.2581	NA
106603687	9.9884	-0.0043	0.9199	0.011	0.8062	heparin cofactor 2-like
100196019	0.3221	0.0749	0.5383	0.0384	0.8316	heterogeneous nuclear ribonucleoprotein L
106603690	3.124	0.0913	0.1322	0.1417	0.0721	serine/arginine-rich splicing factor 7-like
100286415	3.8112	-0.0355	0.5183	0.058	0.3707	non-specific cytotoxic cell receptor protein 1 homolog (zebrafish)
100194631	0.8021	0.2606	0.291	0.6513	0.0207	creatine kinase-2
106603696	0.0085	0.0158	0.9367	-0.09	0.608	exocyst complex component 3-like
106603698	0.3383	-0.071	0.6073	-0.1826	0.1994	protein phosphatase 1 regulatory subunit 14A-like
106603697	-0.5444	0.079	0.7128	-0.0844	0.7507	uncharacterized LOC106603697
106603700	-0.4882	0.0083	0.9781	0.0326	0.9161	adenosine deaminase domain-containing protein 2-like
100286600	2.5529	-0.0196	0.8076	-0.0353	0.6882	nucleophosmin/nucleoplasmin 3
106603701	1.6898	-0.0179	0.8423	-0.0819	0.3096	myb-related transcription factor, partner of profilin-like
100195834	1.4381	-0.0113	0.9167	-0.0196	0.9152	kaptin (actin binding protein)
106603705	6.4374	-0.0062	0.86	0.0253	0.4293	histone H3.3
106603707	0.1557	-0.1196	0.4462	-0.0985	0.6601	pleckstrin homology domain containing, family B (evectins) member 1
106603706	2.0386	-0.0508	0.3976	-0.023	0.8468	family with sequence similarity 168, member A
100196115	-0.1021	-0.0294	0.8797	0.075	0.7121	F-BAR and double SH3 domains protein 2
106604352	3.2824	-0.0209	0.7246	-0.069	0.2291	meningioma expressed antigen 5 (hyaluronidase)
106603708	6.481	0.008	0.8881	0.0436	0.3818	40S ribosomal protein S3
106603709	2.9152	-0.0718	0.1737	-0.1701	0.0087	remodeling and spacing factor 1-like
106603712	0.2914	0.1243	0.3133	0.1724	0.2916	methylosome subunit pICln-like
106603711	2.039	0.0857	0.4352	-0.1533	0.2138	aquaporin-11-like
106603713	0.2227	-0.0147	0.953	-0.092	0.556	unconventional myosin-VIIa-like
106603716	1.6231	0.1125	0.1709	0.1782	0.0972	cullin-5-like
106604361	1.3677	0.0351	0.7759	0.0609	0.6579	peroxisome proliferator-activated receptor gamma, coactivator-related 1
106603718	-0.2735	-0.0089	0.9742	-0.1147	0.5983	ELMO domain-containing protein 1-like
106603719	2.1918	-0.0661	0.2961	-0.1637	0.026	glutamate receptor 4-like
106603720	5.6572	0.0324	0.1243	0.0495	0.0751	14-3-3 protein epsilon
106603721	1.4167	0.1112	0.2429	0.0335	0.8446	adapter molecule crk-like
106603723	3.0315	0.0127	0.8408	-0.0381	0.5599	polymerase delta-interacting protein 2-like
106603725	0.0599	-0.0274	0.9107	-0.062	0.8054	protein FAM57B-like
106603727	1.1026	-0.1755	0.1721	-0.2206	0.2332	ubiquitin carboxyl-terminal hydrolase 2-like
106603728	1.1992	0.0013	0.994	0.0203	0.9102	alpha-tectorin-like
106603729	4.6393	-0.0995	0.0027	-0.0259	0.6934	tubulin-specific chaperone cofactor E-like protein
106603730	3.1755	0.0162	0.8	0.0057	0.9546	MYC induced nuclear antigen
106603731	2.599	-0.0509	0.2637	-0.0014	0.9911	TIP41-like protein
106603732	1.9754	-0.0093	0.9301	-0.1302	0.096	natural cytotoxicity triggering receptor 3 ligand 1-like
106603733	4.2628	-0.0123	0.8942	-0.0797	0.3021	NA
106604370	2.7082	0.0044	0.9506	-0.0296	0.638	LIM domain binding 1
106603735	1.9694	-0.0594	0.269	-0.0798	0.2584	coiled-coil domain containing 15
106603738	3.5301	0.0797	0.1267	0.0421	0.6246	solute carrier family 37 (glucose-6-phosphate transporter), member 2
106603739	1.8601	0.0696	0.3045	0.1733	0.0271	high affinity cGMP-specific 3',5'-cyclic phosphodiesterase 9A-like
106603682	-0.3498	0.0521	0.8359	0.0882	0.7483	POU class 2 homeobox 3
106603741	0.2889	0.0697	0.6504	0.063	0.756	transmembrane protein 136-like
106603740	4.4853	0.0313	0.4417	0.0308	0.5725	rho guanine nucleotide exchange factor 12-like
106603743	-0.0103	0.0824	0.5343	0.0756	0.6644	glutamate receptor ionotropic, kainate 4-like
106604404	0.1609	0.0002	0.9989	-0.0113	0.9651	prominin-1-A-like
106603745	1.219	-0.0076	0.9437	-0.0221	0.8396	coiled-coil domain containing 84
100306811	8.2245	-0.0255	0.6504	-0.1238	0.0158	SH3 and PX domain-containing protein 2B
100195316	2.7177	0.2146	0.0039	0.244	0.0213	Williams-Beuren syndrome chromosome region 16
106603747	0.3485	-0.042	0.7954	0.09	0.6085	GATS-like protein 2
106603751	3.4564	-0.0024	0.9857	0.0056	0.9714	NA
106603750	0.0008	0.0229	0.9125	0.1449	0.424	L-asparaginase-like
106603748	-0.3619	-0.1095	0.5358	0.0387	0.8898	rab effector Noc2-like
106604418	1.7057	-0.0531	0.4461	-0.0291	0.784	Hermansky-Pudlak syndrome 6
106603685	0.5613	-0.0152	0.9512	-0.0983	0.6358	tripartite motif-containing protein 16-like
106603753	3.5005	0.0206	0.8688	-0.0527	0.6807	protein NLRC3-like
106603784	-0.5912	0.0528	0.8359	-0.0876	0.758	zinc finger protein 544-like
106603785	-0.4485	-0.0676	0.7713	-0.3376	0.0897	NA
106603783	2.4062	0.0576	0.3616	0.0015	0.9929	transmembrane protein 248
106603782	0.5768	0.0139	0.9474	0.1795	0.1179	RAD51 paralog D
100194680	3.8492	0.0398	0.2022	0.0011	0.9895	ligase III, DNA, ATP-dependent
106603780	1.4842	-0.0403	0.6351	0.0167	0.9886	probable E3 ubiquitin-protein ligase DTX2
106603779	2.9377	0.0079	0.925	0.0459	0.3369	general transcription factor II-I repeat domain-containing protein 1-like
106603778	1.1891	0.0092	0.9477	0.0969	0.3741	CAP-Gly domain-containing linker protein 2-like
106603777	2.4743	0.0149	0.8361	0.0644	0.3221	ras GTPase-activating protein 4-like
106603775	3.0409	-0.0112	0.8692	-0.0205	0.7862	myelin protein zero-like protein 1
106603773	1.4116	-0.043	0.7269	-0.0203	0.9097	leucine-rich repeat-containing protein 32-like
106603772	2.542	0.02	0.8146	0.0423	0.6424	protein EMSY-like
106603770	2.9696	0.0128	0.8204	0.0263	0.6604	NHL repeat containing 3
106603771	-0.2321	-0.1317	0.2952	-0.2804	0.057	zinc finger protein 525-like
106603769	3.4921	0.0276	0.4723	0.0774	0.0636	decapping enzyme, scavenger
106603768	-0.3749	-0.0246	0.9246	-0.027	0.9333	ST3 beta-galactoside alpha-2,3-sialyltransferase 4
106603766	1.8458	0.0089	0.953	0.1159	0.316	v-ets avian erythroblastosis virus E26 oncogene homolog 1
106603788	0.3252	-0.1282	0.3618	-0.1234	0.5216	NA
106603764	1.6222	0.0768	0.3427	0.1011	0.3358	RNA exonuclease 2
106603759	0.9245	-0.0112	0.9368	-0.0858	0.4632	zinc finger protein 665-like
106603761	2.3502	-0.0286	0.7197	-0.1132	0.1274	zinc finger protein 135-like
106603792	0.2549	-0.0325	0.8668	0.0623	0.7674	GRAM domain-containing protein 1B-like
106603793	0.8027	-0.1194	0.3192	0.0166	0.946	dapper homolog 3-like
106603794	-0.1511	-0.173	0.3506	-0.2483	0.2979	myotonin-protein kinase-like
106603799	4.6947	0.0627	0.0707	0.0929	0.0507	small nuclear ribonucleoprotein Sm D2-like
106603798	3.0785	0.0321	0.5372	0.0492	0.4272	vasodilator-stimulated phosphoprotein-like
106603802	0.0575	0.1096	0.4008	0.1775	0.2483	NA
106603804	0.4111	-0.0777	0.4712	-0.0203	0.9141	disks large homolog 2
106603806	3.6463	-0.0055	0.9357	0.022	0.738	CREB/ATF bZIP transcription factor-like
106603807	2.9033	-0.0046	0.9601	-0.0381	0.6261	synaptotagmin-like 2
100380428	6.0922	-0.0091	0.8138	-0.0268	0.4758	Phosphatidylinositol-binding clathrin assembly protein
106603809	3.8517	0.0273	0.6135	0.0601	0.3008	protein transport protein Sec24A-like
100196767	7.3389	0.0606	0.0414	0.0586	0.1772	SAR1 gene homolog A (S. cerevisiae)
106604458	4.4406	0.0149	0.792	-0.0077	0.9231	cytochrome c oxidase assembly protein COX15 homolog
106603811	2.4262	-0.0672	0.1647	-0.0464	0.5339	protein Jade-1-like
106603813	2.8916	0.0162	0.8583	0.0683	0.4069	CDKN2AIP N-terminal-like protein
100286422	3.6184	-0.0111	0.8478	0.04	0.4672	ubiquitin-conjugating enzyme E2B (RAD6 homolog)
106603816	3.1588	0.0914	0.0625	0.1649	0.0121	serine/threonine-protein phosphatase 2A catalytic subunit alpha isoform-like
100195936	4.7622	0.0085	0.895	0.0441	0.4432	S-phase kinase-associated protein 1
106603814	0.1952	-0.114	0.3498	0.0158	0.9491	transcription factor 7-like 2
106603817	4.2601	-0.0046	0.9302	-0.0052	0.9379	voltage-dependent anion-selective channel protein 1
106603818	4.9529	-0.0017	0.977	0.0484	0.248	trans-Golgi network integral membrane protein 1-like
106604465	3.4375	0.0184	0.6922	0.0133	0.8332	cutC copper transporter
106603825	2.5346	-0.0463	0.4491	-0.0739	0.3135	rap guanine nucleotide exchange factor 6-like
106603820	1.2141	-0.0323	0.7849	-0.0801	0.5029	folliculin-interacting protein 1-like
106603828	1.9589	-0.0672	0.1941	-0.0609	0.4167	uncharacterized LOC106603828
106603829	-0.1587	0.0007	0.9982	0.0296	0.9016	long-chain-fatty-acid--CoA ligase 6-like
100846970	1.6347	-0.0167	0.8793	0.0703	0.4779	interferon regulatory factor 1 isoform 2
106603831	-0.5192	-0.2713	0.0458	-0.1361	0.5483	solute carrier family 22 member 4-like
106603835	2.7314	-0.0748	0.2624	-0.0607	0.5379	solute carrier family 22 member 5-like
106603836	-0.2136	0.049	0.7858	0.0734	0.7252	NA
100196889	2.8786	0.0231	0.7291	0.0013	0.9921	PDZ and LIM domain protein 4
106603837	-0.1214	0.0008	0.9979	-0.093	0.618	NA
106603838	1.5214	0.1049	0.1697	0.0398	0.7607	prolyl 4-hydroxylase subunit alpha-2-like
100195364	0.3502	0.0165	0.9351	0.2744	0.063	Dihydropyrimidinase-related protein 3
106603843	1.7672	-0.0483	0.4797	0.0197	0.8714	serine/threonine-protein kinase 10-like
106603845	3.1197	-0.0027	0.9775	0.0462	0.5277	SH3 and PX domain-containing protein 2B-like
100380478	3.3274	0.0161	0.7314	0.0245	0.6494	Septin-8
100196112	1.6478	0.0578	0.6339	0.1771	0.1537	cyclin-dependent kinase inhibitor 3
106604487	2.3374	0.0764	0.3205	-0.0286	0.8235	protein FAM83H-like
106603849	2.1014	0.0148	0.8812	0.0572	0.4631	ankyrin repeat domain-containing protein SOWAHA-like
106603850	3.5701	-0.0237	0.7455	-0.1011	0.1272	protein Shroom3-like
106603851	2.7703	-0.0209	0.7552	-0.0125	0.8907	AF4/FMR2 family member 4-like
106603852	2.3766	0.0254	0.7619	0.0739	0.3744	zinc finger CCHC domain-containing protein 10-like
106603853	4.1047	0.1353	0.0047	0.1516	0.03	heat shock 70 kDa protein 4-like
106603856	5.0087	0.0145	0.6685	0.0202	0.6177	NEDD4 family-interacting protein 1-like
106603857	1.8777	-0.0487	0.5295	-0.0708	0.4372	protein sprouty homolog 4-like
106603859	0.135	0.0197	0.9148	0.0837	0.5673	rho GTPase-activating protein 26-like
100380779	4.2845	0.0546	0.1232	0.0898	0.0531	glucocorticoid receptor
106603860	4.8403	0.0077	0.8436	0.012	0.7858	protein YIPF5-like
106603865	3.1338	0.0403	0.3598	0.0442	0.4478	RNA-binding protein 27-like
106603870	5.3034	-0.0235	0.7309	0.0156	0.8671	cytoplasmic polyadenylation element-binding protein 4-like
106603873	2.5647	0.0328	0.5034	0.0438	0.5281	biorientation of chromosomes in cell division protein 1-like
106603874	2.1735	-0.1262	0.0481	-0.1249	0.1875	vesicle transport protein SEC20-like
106603875	4.0528	-0.2422	0.0204	-0.3596	0.0108	CREB3 regulatory factor-like
106603876	0.1194	-0.0689	0.6857	-0.0487	0.8331	V-type proton ATPase subunit e 1-like
106604510	1.3796	0.1862	0.0553	0.2505	0.0657	NAD-dependent protein deacetylase sirtuin-1-like
106603877	3.8743	-0.0515	0.135	-0.0824	0.0697	transcription elongation regulator 1-like
100380411	1.684	0.007	0.9636	0.0254	0.8056	Clathrin interactor 1
106603890	1.6085	0.0166	0.878	-0.0131	0.924	RING finger protein 145-like
106603889	0.7785	0.092	0.3208	0.1629	0.1528	ubiquitin-like domain-containing CTD phosphatase 1
106604523	4.0184	-0.012	0.8367	-0.0475	0.3779	CDK2-associated and cullin domain-containing protein 1-like
106603884	-0.1618	0.2966	0.0798	0.1731	0.544	octapeptide-repeat protein T2-like
106603885	1.5856	0.01	0.9368	-0.1238	0.1793	uncharacterized LOC106603885
106603893	1.4004	0.0511	0.4906	0.0714	0.4852	actin filament-associated protein 1-like 1
106603896	2.6147	-0.0154	0.8725	-0.1063	0.1851	grpE protein homolog 2, mitochondrial-like
106603897	3.1485	0.0229	0.767	0.018	0.8565	H/ACA ribonucleoprotein complex subunit 2-like protein
106603899	1.0885	-0.0367	0.7443	-0.0016	0.9936	lymphocyte cytosolic protein 2-like
106604517	1.2495	-0.1034	0.2112	-0.1393	0.2034	myopalladin-like
106603901	3.2187	0.0011	0.9889	0.0243	0.7078	zinc finger, matrin-type 2
106603902	0.6456	-0.0308	0.8333	-0.0273	0.8826	protein FAM53C-like
106603903	1.597	0.0761	0.3438	0.0101	0.9518	C-terminal-binding protein 2-like
106603904	-0.5739	-0.027	0.924	0.0479	0.8782	uncharacterized LOC106603904
106603905	1.4347	0.0339	0.8396	-0.0751	0.6984	NA
106603906	2.0407	0.0547	0.7982	0.191	0.3343	early growth response protein 1-like
106603908	0.6478	-0.0669	0.637	0.1671	0.2592	hepatitis A virus cellular receptor 1 homolog
100195378	3.8899	0.01	0.8149	0.0342	0.4053	Nucleolysin TIAR
106603910	2.5614	-0.0059	0.9477	0.0139	0.8863	tetratricopeptide repeat protein 1-like
106603911	2.6528	0.002	0.9837	0.0028	0.9822	PWWP domain-containing protein 2A-like
106603912	2.128	0.0807	0.6849	0.4192	0.0292	gastrotropin-like
106603913	0.5419	0.0084	0.9627	0.0391	0.8232	cyclin-J-like
106603916	1.2131	-0.0234	0.8474	0.061	0.6312	proheparin-binding EGF-like growth factor
106603917	2.0131	0.0097	0.927	0.1048	0.205	heterogeneous nuclear ribonucleoprotein H-like
106603918	2.2486	0.0153	0.9072	0.1305	0.2153	deoxycytidine kinase-like
106603919	3.2824	0.027	0.7094	0.0586	0.4492	ankyrin repeat and KH domain-containing protein 1-like
100196411	6.4833	-0.0188	0.7898	0.0232	0.7809	Eukaryotic translation initiation factor 4E-1A-binding protein
106603921	4.0583	-0.0291	0.4021	0.01	0.8612	methionine adenosyltransferase II, beta
106603923	5.6006	-0.0833	0.2995	-0.048	0.7046	magnesium transporter NIPA2-like
106604534	0.9986	0.0069	0.9821	-0.0612	0.6271	phosphatidylinositide phosphatase SAC2-like
106603926	4.8298	0.0492	0.168	0.0877	0.0568	heterogeneous nuclear ribonucleoprotein A/B-like
106603929	2.2535	0.0434	0.4795	0.0856	0.2202	ubiquitin-conjugating enzyme E2 G1-like
106603930	4.017	0.0483	0.1394	0.0364	0.4647	rabankyrin-5-like
106603932	1.684	-0.0216	0.8076	-0.0123	0.9207	neuferricin
106603933	-0.3228	-0.0642	0.7748	0.0197	0.9562	ATPase, Ca++ transporting, ubiquitous
106603935	0.527	-0.1802	0.063	-0.0468	0.8074	NA
106603936	2.2958	0.0013	0.9947	0.1307	0.327	P2X purinoceptor 1-like
106603939	0.2428	-0.1044	0.571	-0.0618	0.8005	beta-2 adrenergic receptor-like
106603942	2.4068	-0.0206	0.7696	-0.0107	0.9155	DEAH (Asp-Glu-Ala-His) box polypeptide 33
106603944	5.3524	0.1319	0.0269	0.1381	0.118	complement component 1 Q subcomponent-binding protein, mitochondrial-like
100195600	2.7818	0.0479	0.3622	0.0816	0.2085	RPA interacting protein
106603946	1.591	-0.0497	0.6804	0.0352	0.8305	serine/arginine repetitive matrix protein 3-like
100286498	3.6814	0.009	0.8919	0.0837	0.1118	cornichon family AMPA receptor auxiliary protein 1
106604541	2.2962	0.0392	0.539	0.0465	0.5679	SEC23-interacting protein-like
106603948	0.4388	-0.0394	0.8009	0.0165	0.9433	heat shock protein beta-1-like
106603952	2.8675	0.0496	0.5876	0.0468	0.6881	myotubularin-related protein 4-like
106603953	-0.3249	0.02	0.9462	-0.1074	0.6925	carbonic anhydrase 4-like
106603954	2.4485	0.0154	0.9328	-0.1242	0.3929	E3 ubiquitin-protein ligase RNF43-like
100195397	10.7362	0.0202	0.5288	0.0533	0.1211	4-hydroxyphenylpyruvate dioxygenase
106603956	1.7552	0.1191	0.0813	0.1284	0.1819	myotubularin-related protein 4-like
106604550	2.1417	-0.0079	0.9451	-0.0774	0.2101	chondroitin sulfate N-acetylgalactosaminyltransferase 2-like
100196849	2.6227	0.0569	0.3682	0.1028	0.1689	suppressor of Ty 4 homolog 1 (S. cerevisiae)
106603958	-0.3777	0.0364	0.8988	-0.0658	0.8342	uncharacterized protein C2orf16-like
106603975	5.042	0.03	0.3679	0.0468	0.252	beta-glucuronidase-like
106603974	5.6588	-0.1674	0.0411	-0.1184	0.364	NA
100195592	3.3874	-0.0365	0.5946	-0.0164	0.8732	zinc finger, HIT-type containing 3
106603971	3.3831	0.0434	0.4059	0.0393	0.5862	myosin XIX
106603973	2.288	0.0403	0.5032	0.0779	0.2521	phosphatidylinositol glycan anchor biosynthesis, class W
106603972	2.7049	0.0441	0.5514	0.1041	0.1989	gametogenetin binding protein 2
106603970	3.2749	-0.0194	0.7749	0.0734	0.2502	histone deacetylase complex subunit SAP30L
106603969	-0.2221	-0.2133	0.2135	0.0953	0.7425	heart- and neural crest derivatives-expressed protein 1-like
106603968	6.7513	0.0057	0.9129	-0.0354	0.4286	la-related protein 1-like
106603967	3.2036	-0.0069	0.9254	0.0637	0.2815	core histone macro-H2A.1
100136800	0.6387	0.0255	0.8724	-0.0554	0.7445	paired-like homeodomain 1
100196830	2.5996	-0.0051	0.9654	0.0614	0.5148	pterin-4 alpha-carbinolamine dehydratase/dimerization cofactor of hepatocyte nuclear factor 1 alpha (TCF1) 2
106603965	0.1975	0.0475	0.7849	-0.1567	0.3406	mucin-2-like
100196337	3.531	0.0166	0.7313	0.0453	0.3644	thioredoxin domain containing 15
106603976	0.4574	0.1063	0.3173	-0.0618	0.7035	chromosome ssa04 open reading frame, human C5orf24
106603964	5.724	0.0082	0.8367	-0.0308	0.4089	DEAD (Asp-Glu-Ala-Asp) box polypeptide 46
106603963	2.9335	0.0139	0.8459	0.0747	0.2332	calcium modulating ligand
106603960	0.2292	-0.0067	0.9846	0.017	0.9666	proline-rich extensin-like protein EPR1
106603962	2.2822	-0.0641	0.3059	-0.0318	0.7535	NA
106603980	0.6824	-0.1992	0.056	-0.2825	0.0461	coronin-6-like
106603979	0.3267	-0.083	0.5914	-0.1116	0.5532	coronin-6-like
106603981	0.4777	-0.0951	0.7267	-0.1443	0.6621	von Willebrand factor A domain-containing protein 7-like
106603982	3.5143	0.0706	0.6678	-0.0793	0.6947	protein phosphatase Slingshot homolog 2-like
106603983	-0.1711	0.1117	0.5556	0.0091	0.9819	NA
106603989	1.4304	-0.0619	0.437	0.1009	0.3048	uncharacterized LOC106603989
106603990	1.856	-0.0261	0.8542	-0.1272	0.3109	serine/threonine-protein kinase TAO1-like
100286615	7.4599	0.0124	0.8432	0.0781	0.1432	Pterin-4-alpha-carbinolamine dehydratase
106603988	0.1423	-0.0441	0.8196	-0.1819	0.3006	serine/threonine-protein kinase TAO1-B-like
106603991	-0.2106	-0.0645	0.7561	-0.1983	0.3431	zinc finger protein 271-like
106603992	0.6065	-0.0883	0.5218	-0.1106	0.5216	SMG6 nonsense mediated mRNA decay factor
106603993	3.5429	0.044	0.3578	0.052	0.4132	globoside alpha-1,3-N-acetylgalactosaminyltransferase 1-like
106603994	1.482	-0.0924	0.477	-0.186	0.1989	telomerase-binding protein EST1A-like
106603996	1.3403	0.0538	0.5359	0.0899	0.3795	SET and MYND domain containing 4
106604578	2.0584	0.0397	0.7024	-0.0583	0.6273	sphingosine-1-phosphate lyase 1-like
106604001	3.1866	0.0029	0.9772	0.012	0.9084	SUMO-specific isopeptidase USPL1-like
106604008	3.2919	-0.0947	0.0831	-0.1402	0.0557	uncharacterized protein C10orf107 homolog
106604003	0.0174	-0.1425	0.2384	-0.2148	0.172	transmembrane protein 26-like
106604012	-0.2396	0.0626	0.792	0.1437	0.5659	trophoblast glycoprotein-like
100195877	3.0796	-0.0018	0.984	-0.0212	0.7905	Coiled-coil-helix-coiled-coil-helix domain-containing protein 8
106604587	1.3316	0.0122	0.9302	0.0798	0.5084	PDZ and LIM domain protein 1-like
106604009	0.1346	0.0463	0.8103	-0.0106	0.9735	ubiquitin-like protein 3
106604010	0.2575	0.0106	0.9551	0.0046	0.9856	NA
100194543	4.4694	0.0106	0.88	0.0729	0.2107	high-mobility group box 1
106604011	2.8721	-0.0117	0.9072	-0.0726	0.3896	SUMO-specific isopeptidase USPL1-like
106604599	2.3118	0.0242	0.8797	-0.2177	0.08	sorbin and SH3 domain-containing protein 1-like
106604018	2.7962	-0.0442	0.5147	-0.0881	0.2551	replication factor C (activator 1) 3, 38kDa
106604021	-0.0993	-0.0062	0.9802	0.0115	0.9695	GTPase IMAP family member 7-like
106604619	-0.0319	0.0624	0.6748	0.1751	0.2581	phosphoinositide 3-kinase adapter protein 1-like
106604028	2.5023	-0.0315	0.7626	0.0482	0.6905	NA
106604033	1.7948	0.1142	0.2653	0.143	0.2879	periostin-like
106604035	2.4103	-0.0055	0.9451	0.0423	0.5352	regulatory factor X-associated protein-like
106604036	0.4347	-0.1339	0.2567	-0.2762	0.049	B-cell receptor CD22-like
106604631	1.7097	-0.0077	0.9403	-0.028	0.7787	family with sequence similarity 204, member A
100286563	-0.5216	0.0365	0.8927	0.1158	0.6514	Nicotinamide N-methyltransferase
100380654	3.6717	0.0503	0.5019	0.1325	0.0968	periostin
106604038	7.013	0.0583	0.1233	0.0637	0.2298	UDP-glucuronosyltransferase 2C1-like
106604039	3.9951	-0.0312	0.8557	0.0065	0.982	UDP-glucuronosyltransferase 2C1-like
106604037	-0.5543	-0.0456	0.8372	-0.0182	0.9851	dedicator of cytokinesis protein 2-like
106604042	4.0372	0.0263	0.6817	0.039	0.6103	superoxide dismutase [Cu-Zn]-like
106604041	1.5802	0.0063	0.9652	-0.073	0.5151	transcription regulator protein BACH2-like
106604674	2.8874	-0.0457	0.2491	-0.0504	0.3467	RAB11 family interacting protein 2 (class I)
106604044	0.2471	0.0505	0.8927	-0.0319	0.9506	protein Mis18-alpha-like
100196858	4.7101	0.0193	0.7849	0.1072	0.0842	Barrier-to-autointegration factor B
106604049	-0.2678	-0.0054	0.9881	-0.0046	0.9934	cationic amino acid transporter 2-like
106604051	0.9527	0.0904	0.3372	0.0538	0.7151	translocase of inner mitochondrial membrane 10 homolog B (yeast)
106604057	1.1008	-0.0861	0.5697	0.1335	0.4509	uncharacterized LOC106604057
106604058	2.2756	-0.0658	0.6589	0.045	0.8275	putative uncharacterized protein ENSP00000383309
106604056	3.1365	-0.0425	0.7464	0.0212	0.9099	large neutral amino acids transporter small subunit 4-like
106604689	5.7474	0.0092	0.8927	0.059	0.3059	eukaryotic translation initiation factor 3, subunit A
106604062	6.9957	0.0095	0.8519	0.0207	0.7019	inhibitor of apoptosis protein-like
106604063	0.3157	-0.0574	0.7154	-0.1973	0.197	transcriptional coactivator YAP1-like
106604066	1.6782	-0.0228	0.819	0.0626	0.5379	ALG9, alpha-1,2-mannosyltransferase
106604067	3.3455	0.1137	0.0501	0.0961	0.2745	dihydrolipoamide S-acetyltransferase
106604069	-0.4944	0.2303	0.1272	-0.0085	0.9828	HEAT repeat-containing protein 6-like
106604070	1.5602	-0.0108	0.9382	-0.1305	0.2266	cysteinyl leukotriene receptor 1
106604714	3.361	0.0315	0.4171	0.0135	0.8685	protein FAM45A
100194797	3.9634	0.052	0.5059	0.0401	0.7103	Integral membrane protein 2A
106604072	3.6621	-0.0195	0.7833	-0.1121	0.0654	probable G-protein coupled receptor 174
106604073	-0.0656	-0.1173	0.403	-0.2172	0.187	putative P2Y purinoceptor 10
106604074	4.3931	-0.0632	0.135	-0.0451	0.4872	E3 ubiquitin-protein ligase RING2-like
106604075	0.1252	-0.0713	0.5866	-0.2028	0.1273	lysophosphatidic acid receptor 4-like
106604076	3.3173	0.1127	0.0068	0.0718	0.2785	ATP-binding cassette, sub-family B (MDR/TAP), member 7
106604078	2.1397	0.0914	0.1242	0.1265	0.1101	uracil phosphoribosyltransferase homolog
106604079	1.0139	-0.036	0.7428	-0.1018	0.3654	palmitoyltransferase ZDHHC15-like
100194900	3.2431	0.0607	0.1109	0.0891	0.0778	sideroflexin 4
106604080	0.5671	-0.0779	0.6655	0.0038	0.9917	ribosomal protein S6 kinase alpha-6
106604082	2.6395	-0.0634	0.5491	-0.1446	0.1952	endothelin B receptor-like
106604081	1.1136	-0.0718	0.4761	-0.0006	0.9978	uncharacterized LOC106604081
106604083	0.3485	-0.0604	0.6817	-0.2591	0.0573	multidrug resistance-associated protein 9-like
100196195	2.8078	-0.0617	0.2976	-0.0134	0.9028	DNA-directed RNA polymerases I and III subunit RPAC2
106604084	3.7036	0.0285	0.6517	0.0062	0.9549	vesicle-associated membrane protein 7
106604087	3.4207	-0.0064	0.9449	0.0161	0.8657	plastin-3-like
106604086	-0.3034	-0.0597	0.8265	-0.0054	0.9916	uncharacterized LOC106604086
106604727	5.3192	0.0354	0.3561	0.1065	0.013	peroxiredoxin 3
106604089	4.83	0.0893	0.0211	0.0595	0.3316	magnesium transporter protein 1-like
106604093	2.4375	-0.0638	0.3927	-0.065	0.5232	NA
106604092	2.3175	-0.0355	0.7355	-0.0371	0.7755	E3 ubiquitin-protein ligase RLIM-like
106604094	1.8429	0.1169	0.0941	0.0255	0.8534	transcriptional regulator ATRX-like
106604098	2.0812	0.0168	0.9176	-0.0017	0.9953	extensin-like
100196706	4.323	0.0049	0.9148	0.0387	0.2988	Transmembrane 9 superfamily member 3
106604099	4.4211	0.1192	0.1043	0.0327	0.8077	transcriptional regulator ATRX-like
106604100	3.7742	-0.0289	0.5256	-0.0677	0.1777	transcription termination factor 1-like
106604103	0.1003	0.05	0.7492	0.065	0.7241	vacuolar ATPase assembly integral membrane protein vma21-like
100286682	4.6485	-0.0513	0.4112	-0.0022	0.9882	Pancreatic secretory trypsin inhibitor
106604104	0.7295	0.0331	0.8077	0.1146	0.3734	neuralized E3 ubiquitin protein ligase 1B
106604105	3.905	-0.0534	0.6377	-0.0066	0.976	dual specificity protein phosphatase 1-like
100195485	6.5662	-0.0282	0.3013	-0.0076	0.8756	abhydrolase domain containing 12
106604110	2.8739	-0.0206	0.9102	-0.0743	0.67	cadherin-related family member 2
106604111	0.0508	0.033	0.8745	-0.1476	0.4199	ring finger protein 44
106604109	2.8904	0.0143	0.8205	0.0571	0.3238	Fas associated factor family member 2
100196286	3.3999	0.0302	0.5637	0.083	0.1345	HIG1 hypoxia inducible domain family, member 2A
106604106	4.667	-0.0236	0.5643	-0.0149	0.8004	clathrin, light chain B
100196664	0.3229	0.0332	0.8517	-0.0387	0.8525	PDZ and LIM domain 7 (enigma)
106604107	1.5933	0.0819	0.3595	0.1213	0.2748	NA
106605283	0.9696	-0.0223	0.8963	0.0549	0.7539	NA
100195298	0.5719	0.0044	0.981	0.0003	0.9993	DEAD (Asp-Glu-Ala-Asp) box polypeptide 41
106604119	-0.2763	-0.0216	0.9298	0.1741	0.4114	protein FAM193B-like
106604117	1.7744	0.038	0.6724	0.0454	0.6868	family with sequence similarity 193, member B
106604118	4.8742	0.0266	0.4623	0.056	0.1748	PRELI domain-containing protein 1, mitochondrial-like
100286617	3.7139	0.0519	0.2348	0.0489	0.424	glia maturation factor, beta
106604759	-0.178	0.0206	0.9419	0.1993	0.3851	serum amyloid P-component-like
100196608	5.866	-0.0036	0.947	0.0411	0.3356	Sporozoite surface protein 2
106604126	-0.1014	-0.0451	0.7993	-0.0494	0.819	ribosomal protein S6 kinase alpha-6-like
106604127	5.5733	0.0516	0.1566	0.034	0.5528	catenin (cadherin-associated protein), alpha 1, 102kDa
106604130	-0.532	0.0909	0.6772	-0.1962	0.4012	NA
106604730	4.9199	0.0287	0.3926	0.0183	0.7097	molybdenum cofactor sulfurase-like
106604152	2.3882	0.1089	0.0353	0.0825	0.3003	annexin A6-like
106604149	4.7698	-0.0409	0.3405	-0.0207	0.7539	TNFAIP3-interacting protein 1-like
106604151	3.5352	-0.0352	0.8311	-0.0674	0.6977	NA
100195516	3.3088	-0.1317	0.0404	-0.1496	0.0986	Integral membrane protein GPR137
106604148	3.6143	-0.0013	0.986	0.0315	0.5661	E3 ubiquitin-protein ligase synoviolin-like
106604135	0.5453	0.0457	0.7562	0.0153	0.9491	mothers against decapentaplegic homolog 5-like
106604147	1.2923	0.0457	0.6017	0.0501	0.6538	mothers against decapentaplegic homolog 1-like
106604146	8.8668	0.0466	0.5032	0.0245	0.8195	transforming growth factor-beta-induced protein ig-h3-like
106604145	-0.0364	-0.0005	0.9984	0.0701	0.7772	PCTP-like protein
106604143	2.1538	-0.0023	0.984	0.0106	0.9312	arf-GAP with Rho-GAP domain, ANK repeat and PH domain-containing protein 3-like
106604140	5.6872	-0.0005	0.9912	-0.0132	0.7475	matrin-3-like
106604141	3.0239	-0.1325	0.0117	-0.0852	0.3085	polyadenylate-binding protein-interacting protein 2-like
106604139	2.8468	-0.0036	0.9673	-0.0144	0.8674	matrin-3-like
106604138	1.1897	0.1085	0.1594	0.1061	0.3336	THO complex subunit 3-like
106604137	0.6795	0.1355	0.4182	0.0291	0.9207	NA
106604157	2.5751	0.0624	0.5278	0.116	0.3015	synaptopodin-like
106604160	4.1838	-0.0187	0.6049	-0.0146	0.7663	dynactin subunit 4
106604162	0.47	0.0525	0.6801	0.1662	0.1897	DNA-directed RNA polymerase II subunit RPB7-like
100194733	7.6329	0.002	0.9709	0.0241	0.585	elongation factor 1 gamma
106604161	1.4255	0.0165	0.8936	-0.0188	0.8956	uncharacterized LOC106604161
106604153	4.8341	0.021	0.7932	-0.0255	0.784	neuroblast differentiation-associated protein AHNAK-like
106604165	1.006	-0.0657	0.5627	-0.2007	0.0862	kelch-like protein 4
106604166	-0.1953	-0.1358	0.533	-0.0937	0.7809	protocadherin-11 X-linked-like
106604170	6.4531	-0.0443	0.8078	-0.0716	0.7165	uncharacterized LOC106604170
106604171	0.4141	-0.0327	0.8521	-0.1743	0.243	histidine-rich glycoprotein-like
100380614	-0.1452	-0.0973	0.5573	-0.0657	0.7758	IKAROS family zinc finger 1 (Ikaros)
106604764	0.6458	0.0565	0.623	0.1105	0.3831	fidgetin-like 1
106604176	2.8641	-0.0386	0.6316	-0.016	0.8966	NA
106604770	0.2305	0.0726	0.6336	0.015	0.9564	tubulin--tyrosine ligase-like
106604785	-0.4246	-0.0745	0.7146	0.0232	0.9455	NA
106604799	0.5571	0.1757	0.1398	0.1621	0.3326	N-acetylneuraminic acid phosphatase
106602745	2.5238	-0.0223	0.7933	0.0693	0.4118	uncharacterized LOC106602745
106604175	4.5182	0.0049	0.9832	-0.0685	0.7261	solute carrier family 25 member 48-like
106604183	1.6226	-0.0003	0.9984	-0.0118	0.9334	probable E3 ubiquitin-protein ligase MID2
106604184	4.8301	-0.0322	0.8866	-0.3961	0.0159	NA
100380594	10.4235	0.1068	0.0007	0.0588	0.2381	phosphoethanolamine N-methyltransferase 3
106604181	-0.5004	0.244	0.1521	0.1459	0.5937	E3 ubiquitin-protein ligase TRIM39-like
106604185	0.8159	-0.0744	0.4736	-0.1016	0.4174	probable E3 ubiquitin-protein ligase MID2
106604190	3.7723	0.1027	0.0586	-0.0126	0.9161	proton-coupled amino acid transporter 1-like
106604191	4.0637	0.0556	0.1002	0.0909	0.0426	NA
106604192	5.8651	0.0221	0.7779	0.0961	0.1781	SPARC-like
106604193	3.7936	0.1375	0.0368	0.2095	0.0202	ras GTPase-activating protein-binding protein 1-like
100195327	3.5849	-0.0187	0.7827	0.0549	0.4076	Ganglioside GM2 activator
106604205	1.7505	-0.0268	0.8135	0.0629	0.5965	coiled-coil domain-containing protein 69-like
106604861	6.6393	0.069	0.0308	0.064	0.1817	kynurenine 3-monooxygenase-like
106604202	2.7224	-0.012	0.8634	0.0128	0.876	xylosylprotein beta 1,4-galactosyltransferase, polypeptide 7
106604203	6.992	-0.0023	0.9652	0.0132	0.7824	transmembrane emp24 domain-containing protein 9-like
106604201	4.6124	0.0122	0.7438	0.0516	0.139	vesicular integral-membrane protein VIP36-like
106604199	1.256	-0.0174	0.8737	0.0143	0.9566	cyclin-J-like
106604198	1.3607	-0.0123	0.9254	-0.0745	0.5276	NA
106604847	4.8257	0.078	0.0053	0.0582	0.1773	insulin-degrading enzyme-like
106604195	-0.0361	-0.0161	0.968	0.0262	0.9563	histone-lysine N-methyltransferase, H3 lysine-36 and H4 lysine-20 specific-like
106604208	2.5663	0.0278	0.8299	0.013	0.9455	sideroflexin-1-like
100196483	2.0556	-0.0858	0.1277	-0.1084	0.1594	ATPase, Cu++ transporting, alpha polypeptide
106604207	1.698	0.0574	0.514	0.0292	0.8239	uncharacterized LOC106604207
106604214	-0.2627	0.0392	0.8797	-0.0576	0.8449	NA
106604213	3.2104	-0.0103	0.8676	0.0247	0.7006	pre-mRNA-splicing factor SLU7-like
106604211	1.5486	0.0812	0.4723	-0.0527	0.7388	histone-lysine N-methyltransferase, H3 lysine-36 and H4 lysine-20 specific-like
106604212	2.5391	-0.0626	0.1709	-0.0318	0.6773	NA
106604209	2.8377	-0.0207	0.7612	0.0458	0.5309	ATP synthase subunit O, mitochondrial-like
100380324	5.4678	0.0273	0.3304	0.0195	0.6374	Serine/threonine-protein phosphatase 2A catalytic subunit alpha isoform
100195005	2.4371	-0.0467	0.4562	0.0338	0.7061	E3 ubiquitin-protein ligase MARCH5
106604215	1.4388	-0.0094	0.953	0.0169	0.9278	sideroflexin-1-like
106604217	0.0148	-0.0341	0.8902	-0.1128	0.6414	uncharacterized LOC106604217
106604232	5.5635	-0.0078	0.9186	0.0667	0.2804	cyclin-G1-like
106604229	4.219	0.0179	0.8372	0.0807	0.316	cytochrome b-c1 complex subunit 8-like
106604228	2.2654	0.2395	0.0063	0.2609	0.0364	heat shock 70 kDa protein 4-like
106604227	0.3985	0.0268	0.8685	-0.0622	0.7191	glucosamine-6-phosphate isomerase 1
106604870	3.546	-0.0666	0.2469	-0.1214	0.0887	cytoplasmic polyadenylation element-binding protein 3-like
106604226	5.8806	0.0041	0.9178	0.0434	0.1608	NEDD4 family-interacting protein 1-like
106604224	3.3429	-0.0488	0.3695	-0.0755	0.2532	glucocorticoid receptor-like
106604220	3.0451	-0.0157	0.7989	0.0276	0.6901	kinesin family member 3A
106604898	1.8515	0.056	0.4545	0.1057	0.2103	TATA-binding protein-associated factor 172-like
106604238	0.1427	-0.0452	0.7935	-0.0309	0.8892	rho guanine nucleotide exchange factor 9-like
106604257	2.7983	-0.0096	0.894	0.015	0.8563	rho-related GTP-binding protein RhoG-like
106604253	5.6975	-0.006	0.9211	-0.0195	0.7448	UDP-N-acetylglucosamine--peptide N-acetylglucosaminyltransferase 110 kDa subunit-like
106604254	-0.3968	-0.0319	0.8862	-0.2628	0.1509	NA
106604252	-0.0459	0.0164	0.9445	-0.0695	0.7625	histone-lysine N-methyltransferase 2B-like
106604905	1.2949	0.0226	0.8653	-0.0623	0.556	zinc finger protein 518A-like
106604250	0.4357	0.0257	0.8737	0.047	0.7866	uncharacterized LOC106604250
106604251	-0.2705	-0.0686	0.6974	-0.0569	0.8033	gastrula zinc finger protein XlCGF57.1-like
106604248	4.1899	0.1276	0.05	0.2562	0.0041	sterol-4-alpha-carboxylate 3-dehydrogenase, decarboxylating-like
106604244	3.1222	-0.074	0.617	-0.2032	0.1722	ras-related protein Rab-9B-like
106604242	-0.2142	-0.1862	0.3028	0.0208	0.9573	myelin proteolipid protein-like
106602805	1.1643	0.0672	0.4981	0.0053	0.9804	synaptojanin-2-binding protein-like
100306798	0.083	-0.0855	0.5918	0.0138	0.9644	B-cell linker
106604261	2.7512	-0.0234	0.8131	0.1274	0.1427	leucine zipper putative tumor suppressor 3-like
100306854	3.1356	-0.046	0.2748	-0.0291	0.6602	protein RMD5 homolog B
106604262	1.5292	0.0226	0.868	0.0101	0.9591	actin filament-associated protein 1-like 1
106604277	0.1059	0.0755	0.6288	-0.1315	0.4665	NA
106604275	-0.1302	-0.021	0.9274	0.132	0.5019	uncharacterized LOC106604275
106604274	0.25	0.1724	0.16	0.0584	0.7803	uncharacterized LOC106604274
106604273	-0.2627	-0.0306	0.9107	0.1771	0.4649	rho guanine nucleotide exchange factor 9-like
106604270	1.8266	0.034	0.6174	0.0614	0.4238	uncharacterized LOC106604270
100195859	2.635	-0.0067	0.941	-0.0222	0.8083	Hepatocellular carcinoma-associated antigen 127
106604269	1.0428	0.0772	0.2848	0.1378	0.1238	CUE domain containing 2
106604264	-0.3039	0.2507	0.0548	0.3518	0.0558	actin cytoskeleton-regulatory complex protein SLA1-like
106604267	3.8479	-0.0712	0.063	-0.0995	0.0601	androgen receptor-like
106604278	-0.1215	0.0915	0.5272	0.1113	0.5315	probable tRNA(His) guanylyltransferase
106604279	0.6707	0.1062	0.2468	0.2047	0.0697	LSM11, U7 small nuclear RNA associated
106604281	3.7941	0.0053	0.982	0.031	0.5265	clathrin interactor 1-like
106604283	0.5525	0.0499	0.7594	0.0784	0.6602	NA
106604285	-0.3065	0.2676	0.0559	0.354	0.0709	translation initiation factor IF-2-like
106604302	4.0811	-0.0433	0.2376	-0.0694	0.1268	cohesin subunit SA-2-like
106604303	3.8189	-0.0278	0.7276	-0.1298	0.071	NA
106604301	4.0061	-0.1183	0.0139	-0.1183	0.0951	E3 ubiquitin-protein ligase XIAP-like
100196005	2.4441	0.0271	0.6686	0.1186	0.0477	26S proteasome non-ATPase regulatory subunit 10
106604300	3.8422	-0.0307	0.5188	-0.0596	0.2672	NTF2-related export protein 2-like
106604299	5.8753	0.2238	0.0265	0.3618	0.0109	long-chain-fatty-acid--CoA ligase 4-like
106604298	4.0504	0.017	0.8033	0.0088	0.9285	peptidylprolyl cis/trans isomerase, NIMA-interacting 4
106604297	0.2599	0.0155	0.9479	0.0434	0.8581	uncharacterized LOC106604297
106604296	2.9973	0.0164	0.8138	0.0257	0.7516	cytoplasmic polyadenylation element-binding protein 4-like
106604293	2.5526	-0.0038	0.9671	0.0362	0.6451	vesicle transport protein SEC20-like
106604294	2.2704	-0.0124	0.8831	0.0875	0.2097	V-type proton ATPase subunit e 1-like
100194649	7.3683	0.0028	0.9725	0.0479	0.4409	ribosomal protein L26
106604308	0.8094	0.042	0.7688	-0.1032	0.4884	NEDD4-binding protein 3 homolog
106604312	3.612	-0.009	0.9288	-0.0407	0.6653	ankyrin repeat and KH domain-containing protein 1-like
106604313	2.1968	-0.0541	0.3958	-0.0462	0.6107	protein RMD5 homolog B-like
106604315	-0.0666	-0.0289	0.8945	-0.1043	0.6234	actin filament-associated protein 1-like 1
106604316	2.5775	-0.0703	0.0913	-0.1303	0.016	RUN and FYVE domain-containing protein 1-like
100380413	4.7376	-0.0026	0.9617	0.0301	0.4825	Heterogeneous nuclear ribonucleoprotein H
106604319	0.0983	-0.0074	0.972	-0.0053	0.9854	NA
106604940	1.8249	-0.0379	0.6721	-0.1112	0.2112	adhesion G protein-coupled receptor A3-like
106604318	0.9608	-0.0393	0.769	-0.0668	0.6518	ankyrin repeat and KH domain-containing protein 1-like
106604323	2.4395	0.0395	0.5706	0.0427	0.6325	ribose-phosphate pyrophosphokinase 1-like
106604324	0.8651	0.0441	0.6594	0.0219	0.8783	solute carrier family 25 member 53-like
106604326	3.4741	-0.0277	0.8693	0.1125	0.4726	NA
106604327	2.73	0.0337	0.5764	0.0381	0.6149	SLAIN motif-containing protein-like
106604320	3.3701	-0.0069	0.9211	-0.0586	0.2918	zinc finger protein 711-like
106604329	1.2429	-0.0994	0.5883	-0.1446	0.5022	cysteine-rich and transmembrane domain-containing protein 1-like
106604332	0.0138	-0.0869	0.6163	-0.1165	0.5765	beta-2 adrenergic receptor-like
106604335	1.6646	-0.0451	0.5365	0.0601	0.5059	ankyrin repeat and KH domain-containing protein 1-like
106604336	0.7726	-0.0017	0.9929	-0.084	0.547	NA
100194635	2.9857	-0.2084	0.0075	-0.0981	0.4584	eukaryotic translation initiation factor 4E binding protein 3-2
106604337	0.4154	-0.0114	0.9522	-0.031	0.8724	SH3 domain and tetratricopeptide repeats 2
106604347	7.1414	-0.0451	0.5772	-0.0994	0.2533	NA
106604343	0.1674	0.0117	0.9712	-0.076	0.7862	tripartite motif-containing protein 16-like
106604344	-0.6675	-0.1341	0.6605	-0.0902	0.8368	zinc finger BED domain-containing protein 1-like
106604345	0.4684	-0.1651	0.6301	-0.3099	0.4135	tripartite motif-containing protein 47-like
106604349	2.5163	0.0031	0.9845	0.0711	0.5562	hyaluronan mediated motility receptor-like
100196502	3.6767	0.0423	0.4322	0.0534	0.4318	cytoplasmic FMR1-interacting protein 2
100196162	1.8524	0.0114	0.9059	0.0538	0.539	mediator complex subunit 7
106604350	1.6263	-0.1103	0.1166	-0.167	0.0782	LON peptidase N-terminal domain and RING finger protein 1-like
106604406	1.9928	0.0035	0.9895	0.0067	0.9659	bromodomain-containing protein 8-like
100306751	0.01	-0.0579	0.825	0.2673	0.2463	DNA-damage-inducible transcript 4-like protein
106604403	4.2811	0.014	0.7751	0.0533	0.2497	ubiquitin-conjugating enzyme E2 D2
106604402	4.7779	-0.0227	0.5849	0.0087	0.892	CDGSH iron-sulfur domain-containing protein 1-like
106600683	1.3742	-0.0213	0.9329	-0.119	0.6107	ribose-5-phosphate isomerase-like
106602928	-0.0799	0.0631	0.738	0.0149	0.9625	desumoylating isopeptidase 2-like
106604401	0.8395	-0.0194	0.9175	0.0374	0.8563	SH2 domain-containing protein 4A-like
106604400	3.9845	0.0011	0.9895	-0.0483	0.4118	PH and SEC7 domain-containing protein 2-like
106604399	3.5505	0.0244	0.6561	0.0715	0.1978	transcriptional activator protein Pur-alpha-like
106604398	0.7529	-0.1997	0.149	-0.3331	0.0725	pro-neuregulin-2, membrane-bound isoform-like
106604397	2.6986	-0.0282	0.6614	-0.0154	0.8672	eukaryotic translation initiation factor 1A domain containing
100195177	1.267	-0.0036	0.9841	0.0989	0.4562	cathepsin W
106604393	0.5447	-0.0801	0.5496	-0.1424	0.3642	inositol-trisphosphate 3-kinase B-like
106604390	2.6057	-0.0835	0.1158	-0.1009	0.1719	nuclear RNA export factor 1-like
106604389	4.3144	-0.024	0.6301	-0.0186	0.7807	autophagy-related protein 2 homolog A-like
100196151	1.6838	0.0158	0.893	0.0842	0.4193	tRNA methyltransferase 11-2 homolog (S. cerevisiae)
106604388	2.0308	-0.0391	0.5488	-0.0087	0.9395	protein IWS1 homolog A-like
106604356	1.8732	-0.085	0.4079	-0.1519	0.1924	centromere protein F-like
106604387	2.3781	-0.0309	0.6363	-0.0295	0.7278	syntaxin-5-like
106605012	3.6486	0.0195	0.6685	0.0059	0.936	type I inositol 1,4,5-trisphosphate 5-phosphatase-like
106604412	0.0267	0.0195	0.9291	-0.1579	0.3958	NA
106604355	0.4382	0.1375	0.2686	-0.0869	0.6479	vascular endothelial growth factor A-A-like
106604386	4.3195	-0.0882	0.0198	-0.1135	0.0316	DnaJ (Hsp40) homolog, subfamily C, member 4
106604383	4.1003	0.0423	0.4671	0.0507	0.4966	uncharacterized LOC106604383
106604385	-0.556	0.2893	0.0571	0.4117	0.0447	microtubule-associated proteins 1A/1B light chain 3C-like
106604384	3.0707	0.0549	0.2355	0.109	0.057	EH domain-containing protein 1-like
100306750	4.0598	0.0625	0.1762	0.1331	0.0228	SAPK substrate protein 1
106604382	4.1343	0.0405	0.2172	0.0479	0.2839	pre-mRNA-processing factor 39-like
106604381	5.5857	0.0299	0.5078	0.0346	0.5523	neutral alpha-glucosidase AB-like
106605019	6.2838	0.0979	0.5849	0.2492	0.1572	cysteine sulfinic acid decarboxylase-like
106604380	0.0601	0.0133	0.9462	-0.1306	0.3993	integrator complex subunit 5-like
106604379	2.0255	0.0849	0.6154	0.0201	0.9452	retinoic acid receptor responder protein 3-like
106604378	4.8366	-0.0135	0.7219	-0.0203	0.6502	retinoic acid receptor responder protein 3-like
106604377	3.3774	-0.0412	0.3076	-0.0165	0.807	N-terminal kinase-like protein
106604374	0.2746	0.0008	0.9973	-0.0252	0.9141	girdin-like
100195094	4.2423	0.0108	0.793	0.0254	0.5542	MACRO domain-containing protein 1
106604371	1.0356	0.0036	0.9821	0.0729	0.5548	fermitin family homolog 3-like
106604372	0.6419	-0.0823	0.3385	-0.1013	0.3604	zinc finger and BTB domain-containing protein 3-like
100195558	1.6412	0.0516	0.6009	0.0931	0.4123	Ribonuclease H2 subunit C
106604368	2.1731	-0.0557	0.5791	-0.0095	0.9591	zinc finger, DHHC-type containing 24
106604366	-0.4653	-0.1341	0.4244	-0.0453	0.8728	sodium/potassium/calcium exchanger 3-like
106604367	2.1169	-0.0259	0.7253	-0.0169	0.8671	zinc finger protein ubi-d4-like
100195123	2.7588	0.0683	0.3951	0.1026	0.2857	polymerase (DNA directed), alpha 2, accessory subunit
106604364	3.5687	0.0497	0.4353	0.1217	0.0883	thiosulfate sulfurtransferase/rhodanese-like domain-containing protein 1
106605046	3.4673	0.0413	0.3145	0.0698	0.1702	PWWP domain containing 2B
106604362	5.7572	0.0488	0.5228	-0.0586	0.5409	monocarboxylate transporter 8-like
106604360	4.9806	-0.0442	0.3976	-0.0438	0.5278	coagulation factor VIII-like
106604358	4.5613	-0.0918	0.0605	-0.1494	0.0203	MORC family CW-type zinc finger protein 3-like
106604416	2.3385	-0.0092	0.9385	-0.0301	0.8064	HRAS-like suppressor 3
106604502	5.1216	-0.038	0.5563	-0.1131	0.083	protocadherin-1-like
106604509	0.5126	-0.0764	0.6363	-0.1344	0.4711	NA
106604501	12.2831	-0.0234	0.6978	0.0333	0.6505	ribonuclease-like 3
106605062	-0.2737	0.1104	0.4705	0.1085	0.6102	serine/threonine-protein kinase 32C-like
106604498	-0.3025	-0.1634	0.1965	-0.1712	0.3354	uncharacterized LOC106604498
106605068	0.6164	-0.0377	0.7903	0.0772	0.6178	placenta-specific protein 9-like
106604495	0.0526	-0.1336	0.7457	0.0249	0.9696	integrin alpha-6-like
100380635	3.7975	0.093	0.2823	0.1219	0.2747	minichromosome maintenance complex component 7
106604491	3.906	-0.0099	0.8505	0.0441	0.3628	COP9 signalosome subunit 6
106604490	2.8379	-0.0428	0.375	0.0081	0.9307	F-box/LRR-repeat protein 12-like
100380490	4.9448	-0.0285	0.4161	-0.0521	0.2042	FAM55C
106604489	1.7746	-0.0044	0.9728	0.0156	0.9084	NA
106604488	3.1193	0.0022	0.9861	-0.0944	0.291	biorientation of chromosomes in cell division 1-like 1
106604486	1.849	-0.0004	0.9981	-0.0423	0.7487	jmjC domain-containing histone demethylation protein 1-like
100195985	2.8879	0.006	0.9367	-0.0442	0.4907	RAB28, member RAS oncogene family
106604484	0.3723	0.0857	0.5399	0.1307	0.4304	heparan sulfate (glucosamine) 3-O-sulfotransferase 1
106604480	1.9443	0.0179	0.8066	0.0228	0.7917	zinc finger protein 518B
106602985	5.7922	-0.0089	0.9023	0.0501	0.4261	serine/arginine-rich splicing factor 5-like
100286448	8.7291	0.0242	0.567	0.0837	0.0512	CJ057 protein
106604481	4.4637	0.1019	0.001	0.1526	0.0017	glutathione reductase
106604479	4.5272	0.0578	0.1547	0.0527	0.3799	solute carrier family 30 (zinc transporter), member 9
106604476	0.6231	-0.0319	0.8142	-0.1104	0.3909	ATPase, aminophospholipid transporter (APLT), class I, type 8A, member 1
106604474	-0.1352	-0.0733	0.6613	0.2361	0.1591	BEN domain containing 4
106604473	1.4422	-0.0387	0.6861	0.0196	0.8869	rab11 family-interacting protein 5-like
106604472	0.6526	-0.0759	0.4783	0.0092	0.9669	sideroflexin-5-like
106604471	1.1449	-0.074	0.4839	-0.0265	0.8779	SET and MYND domain-containing protein 5-like
106605349	0.1346	-0.0363	0.8774	-0.1642	0.4224	homeobox protein OTX2-A-like
106604467	1.6644	-0.0299	0.7492	-0.1019	0.2469	sodium bicarbonate transporter-like protein 11
106604462	2.9746	0.0751	0.0724	0.1081	0.0594	ecto-NOX disulfide-thiol exchanger 2-like
106604463	-0.4452	0.0011	0.9979	-0.0474	0.8954	NA
106604461	7.0278	-0.079	0.1551	-0.097	0.214	multidrug resistance-associated protein 5-like
106604460	3.3633	0.0554	0.243	0.0824	0.18	mediator of RNA polymerase II transcription subunit 12-like
100306744	2.5786	0.0421	0.5994	0.0046	0.977	ras homolog gene family, member Q
106604459	1.5634	0.1053	0.151	0.1251	0.2153	methionyl-tRNA synthetase 2, mitochondrial
106604457	2.8469	-0.0299	0.631	-0.0165	0.8526	magnesium transporter NIPA2-like
106604456	4.2869	0.0694	0.0497	0.0687	0.1878	translocase of inner mitochondrial membrane 8 homolog A (yeast)
100194909	2.1927	0.0558	0.5089	0.1039	0.274	Bruton agammaglobulinemia tyrosine kinase
106604455	7.9562	0.0223	0.6857	0.0612	0.281	60S ribosomal protein L36a-like
100380380	2.5233	0.0205	0.8116	0.0866	0.2681	galactosidase, alpha
106604453	0.9621	0.0758	0.4362	-0.0717	0.585	protein diaphanous homolog 2-like
106604448	2.4922	-0.001	0.9937	0.0226	0.8316	ETS-related transcription factor Elf-1-like
100195873	3.5873	-0.0129	0.8248	0.0046	0.9588	ubiquitin-conjugating enzyme E2A (RAD6 homolog)
106604447	2.4773	-0.0407	0.4251	-0.0774	0.1809	NF-kappa-B-repressing factor-like
106604445	2.4694	-0.0223	0.7217	-0.0291	0.6972	septin-6-like
106604446	-0.5597	-0.0135	0.9603	0.0883	0.7279	NA
106604443	2.0108	-0.0516	0.6037	-0.1131	0.2845	ankyrin repeat domain-containing protein SOWAHC-like
100195986	7.3201	-0.0069	0.9537	0.0351	0.7587	60S ribosomal protein L39
106604442	4.6993	-0.0404	0.158	-0.002	0.9782	UPF3 regulator of nonsense transcripts homolog B (yeast)
106605092	2.8724	0.0057	0.953	-0.02	0.8354	suppressor of cytokine signaling 5-like
106604444	4.6259	0.0252	0.7534	0.0751	0.3573	NADH dehydrogenase [ubiquinone] 1 alpha subcomplex subunit 1-like
106604441	0.8322	-0.0808	0.428	-0.1221	0.3239	NF-kappa-B-activating protein-like
106604440	2.2117	0.0236	0.7414	0.0834	0.2231	transcriptional regulator Kaiso-like
106604436	4.8264	-0.0155	0.5598	0.0099	0.795	lysosome-associated membrane glycoprotein 2-like
106604435	1.9478	0.0384	0.5494	0.0601	0.4293	cullin-4B-like
100196397	4.1243	0.0545	0.2301	0.1009	0.0726	Translation machinery-associated protein 20
106604434	4.2758	-0.0138	0.817	0.0269	0.6753	C1GALT1-specific chaperone 1-like
100195531	2.6086	-0.0773	0.3181	-0.0733	0.4904	chloride intracellular channel 2
106604433	3.8842	0.0775	0.0281	0.0364	0.5483	inositol polyphosphate 5-phosphatase OCRL-1-like
106604432	3.8119	-0.0985	0.1032	-0.1465	0.0665	NA
106604553	-0.1689	0.018	0.9271	0.1165	0.4913	SAM and SH3 domain-containing protein 3-like
106604552	2.1379	-0.0012	0.993	0.0381	0.7448	palmitoyltransferase ZDHHC9-like
100136484	8.6382	0.0349	0.5086	0.1017	0.068	glutathione S-transferase P
106605118	3.9401	0.0487	0.3559	-0.0318	0.6777	multiple coagulation factor deficiency protein 2 homolog
106604549	2.6577	0.0827	0.0631	0.0782	0.2337	protein farnesyltransferase/geranylgeranyltransferase type-1 subunit alpha-like
106604548	2.204	0.0793	0.1271	0.0312	0.7322	phosphatidylinositol glycan anchor biosynthesis, class G
106604545	2.9683	-0.0239	0.6452	-0.0333	0.5964	LIM and calponin homology domains-containing protein 1-like
106604543	2.9947	0.0382	0.3922	0.0562	0.3052	transmembrane protein 33-like
100380351	0.363	0.0935	0.4227	-0.0404	0.8316	Bardet-Biedl syndrome 7
100195170	2.1702	0.0425	0.7117	0.0875	0.4791	cyclin A2
106604538	2.2924	-0.0724	0.1846	-0.1044	0.1455	transmembrane anterior posterior transformation protein 1 homolog
106604537	1.7008	-0.0016	0.9913	0.0001	0.9995	LIM domain-binding protein 2-like
106604536	5.9978	0.1145	0.0512	0.16	0.05	dihydropteridine reductase-like
106604533	2.1726	0.021	0.8744	-0.081	0.4977	Rap guanine nucleotide exchange factor (GEF) 2
106605143	5.9373	0.0693	0.0456	0.1006	0.0354	calmodulin
106604531	1.5949	0.0401	0.6384	0.0492	0.6463	peptidyl-prolyl cis-trans isomerase D-like
106604511	4.3633	0.0159	0.7876	-0.0073	0.9324	electron transfer flavoprotein-ubiquinone oxidoreductase, mitochondrial-like
106604529	1.1374	-0.0529	0.5793	-0.0496	0.6821	family with sequence similarity 198, member B
106605150	-0.0533	0.0561	0.7461	0.1775	0.2913	uncharacterized LOC106605150
106604525	-0.445	0.0917	0.6799	-0.0097	0.982	platelet derived growth factor C
100195562	3.8758	-0.0405	0.5313	0.0071	0.9539	cathepsin O
106604524	8.7921	-0.2001	0.0151	-0.2554	0.0256	tryptophan 2,3-dioxygenase
106604522	3.6774	-0.1797	0.0288	-0.1906	0.1084	teneurin transmembrane protein 3
106604521	2.6422	-0.0202	0.7483	-0.0149	0.8611	aspartylglucosaminidase
106604520	0.5145	-0.0149	0.9266	0.013	0.9512	nei-like DNA glycosylase 3
106604518	3.7367	-0.103	0.1671	-0.1973	0.0326	ankyrin repeat and SOCS box containing 5
106601679	2.4261	-0.0709	0.1846	-0.0967	0.1699	translation initiation factor IF-2-like
106604515	8.9631	0.1568	0.0007	0.2213	0.0017	elongation of very long chain fatty acids protein 6
106604513	3.6287	-0.0021	0.9861	0.013	0.9158	H/ACA ribonucleoprotein complex subunit 1-like
100195992	5.596	-0.0172	0.6942	0.0184	0.7378	Alcohol dehydrogenase class-3
106604514	0.8866	-0.004	0.9802	0.0152	0.9308	eukaryotic translation initiation factor 4E-1A
106604562	0.5223	0.0557	0.7309	0.1289	0.4372	leucine-rich repeat and immunoglobulin-like domain-containing nogo receptor-interacting protein 2
106604563	0.4502	-0.0719	0.5695	-0.155	0.2601	NA
100196431	4.1704	0.0117	0.9274	0.0839	0.4337	Tumor-associated calcium signal transducer 2
106604583	7.8959	0.0498	0.818	0.0255	0.9335	leukocyte cell-derived chemotaxin-2-like
106604565	-0.1478	-0.0577	0.7426	-0.1782	0.3136	E3 ubiquitin-protein ligase RNF130-like
106604567	3.5324	-0.0241	0.6255	0.0006	0.9954	TBC1 domain family member 9B-like
100195312	6.7413	0.0476	0.1937	0.1001	0.0289	Sequestosome-1
106604568	2.5603	0.1268	0.0753	0.1227	0.2252	alpha-1,3-mannosyl-glycoprotein 4-beta-N-acetylglucosaminyltransferase B
106604569	2.0577	0.0138	0.878	-0.0327	0.7313	papilin-like
106604570	7.2346	0.0422	0.2863	0.0433	0.4236	calnexin-like
106604571	2.0969	-0.0334	0.6656	0.0063	0.9647	mastermind-like protein 1
106604177	1.8621	0.0018	0.9901	-0.1055	0.2847	thyroid adenoma associated
106604573	3.4389	0.0398	0.5098	0.0071	0.9488	protocadherin-12-like
106604575	2.5897	0.0723	0.1689	0.0553	0.4886	GUF1 homolog, GTPase
106604579	2.0547	0.0428	0.4984	0.0769	0.2854	AP-1 complex-associated regulatory protein-like
106604580	0.6237	-0.0083	0.9639	0.0206	0.9158	polycomb group RING finger protein 1
106604596	0.0336	-0.0568	0.6789	-0.1508	0.2811	fibroblast growth factor 18-like
106605192	5.5484	0.0248	0.7638	0.0109	0.9278	zinc finger protein 36, C3H1 type-like 2-A
106604595	2.2	-0.0782	0.1971	-0.084	0.3109	nucleophosmin-like
106604590	2.3565	-0.0412	0.6135	0.0218	0.8553	caltractin-like
106604585	-0.0534	-0.1732	0.1519	-0.0954	0.6312	Bardet-Biedl syndrome 12 protein-like
106604591	-0.4356	0.1344	0.4953	0.1351	0.6079	fibroblast growth factor 2-like
106604589	-0.089	0.083	0.6099	0.0838	0.6901	nucleoside diphosphate-linked moiety X motif 6-like
106604588	-0.2879	-0.0902	0.5894	-0.272	0.1158	NA
106604600	-0.201	0.0692	0.6955	0.0485	0.8352	protocadherin-18-like
100194988	0.9773	0.0105	0.9522	0.0997	0.4774	sprouty homolog 1
106604621	0.5416	0.0798	0.5372	0.0032	0.9917	ankyrin repeat domain-containing protein 50-like
106604622	-0.0124	-0.0666	0.7214	-0.0712	0.7564	protocadherin Fat 4-like
106604624	0.7281	-0.0837	0.4284	-0.0919	0.4921	hyaluronan mediated motility receptor-like
100286520	2.9535	-0.0159	0.7833	0.0215	0.7498	Leptin receptor overlapping transcript-like 1
100196450	6.5512	-0.0347	0.2044	0.0152	0.7449	3-hydroxyanthranilate 3,4-dioxygenase
106604623	3.8445	0.0256	0.5791	0.0919	0.0442	signal recognition particle subunit SRP72-like
106604625	2.999	0.0207	0.6847	0.0305	0.6149	ADP-ribosylation factor-like protein 9
106604626	1.1727	0.0496	0.6798	0.0584	0.697	protein transport protein Sec24B-like
100306803	2.0108	0.0327	0.675	0.0403	0.6807	Nuclear cap-binding protein subunit 1-A
106604627	0.025	-0.0405	0.803	0.135	0.391	major facilitator superfamily domain-containing protein 7-like
106604628	1.7964	0.163	0.0435	0.1214	0.3311	polycomb group RING finger protein 3-like
106604630	0.1126	-0.0243	0.9027	-0.1096	0.5457	complexin-1-like
106605202	-0.2633	0.0333	0.873	0.2282	0.1924	oxoeicosanoid (OXE) receptor 1
106604632	2.9622	-0.0014	0.986	-0.0269	0.6648	WD40 repeat-containing protein SMU1
106604633	2.9498	-0.0011	0.9902	0.0177	0.8263	inhibitor of kappa light polypeptide gene enhancer in B-cells, kinase complex-associated protein
106604634	1.8532	-0.0457	0.541	0.0293	0.7833	TBC1 domain family member 2A-like
106604635	1.9327	0.0749	0.1739	0.1128	0.1153	choline transporter-like protein 1
106604636	6.5234	-0.1991	0.0098	-0.2816	0.0075	ATP-binding cassette sub-family A member 1-like
100196366	5.8349	0.0131	0.7346	0.007	0.8979	NipSnap homolog 3A
106604637	2.7131	0.0475	0.4984	0.0197	0.8591	exosome component 3
106604800	-0.0327	-0.0311	0.8941	-0.2726	0.147	NA
106604638	6.5421	-0.0131	0.7266	0.0079	0.8776	beta-1,4-galactosyltransferase 1-like
106604639	4.5887	-0.0666	0.0242	-0.0888	0.0292	RE1-silencing transcription factor B-like
106604641	3.1296	0.0159	0.8369	0.0598	0.4061	DNA-directed RNA polymerase II subunit RPB2
106604642	5.1653	0.0417	0.2954	0.1003	0.0292	insulin-like growth factor binding protein-like 1
106604605	0.0317	-0.0722	0.6969	0.1681	0.3916	adhesion G protein-coupled receptor E3-like
106604644	0.9492	0.0497	0.6278	-0.041	0.7731	NA
106605225	3.5863	-0.1314	0.2211	0.0033	0.9914	cytochrome c oxidase subunit 7A-related protein, mitochondrial
106604645	0.239	0.0135	0.9509	0.195	0.2281	CD97 antigen-like
106604647	2.2735	-0.0358	0.6611	-0.0012	0.9951	zinc finger and SCAN domain-containing protein 22-like
106604650	1.6106	-0.095	0.2385	-0.0146	0.9308	myeloid zinc finger 1-like
106604654	4.1507	-0.0065	0.9191	0.0536	0.3043	catenin delta-1-like
106604655	0.0559	-0.0131	0.9518	-0.1552	0.3648	NA
106604656	0.8929	-0.138	0.0376	-0.1488	0.118	zinc finger protein 252-like
106604659	0.221	0.0169	0.9216	-0.0111	0.963	zinc finger protein 37-like
106604661	1.9661	-0.0073	0.9414	0.0041	0.9762	polyribonucleotide 5'-hydroxyl-kinase Clp1-like
106603106	1.1005	0.0251	0.8644	-0.0796	0.5794	monoacylglycerol lipase ABHD12-like
106604662	3.1974	0.0302	0.5811	-0.0129	0.8758	palmitoyltransferase ZDHHC5-like
106604663	1.7066	0.0346	0.6579	-0.0245	0.8157	thioredoxin-related transmembrane protein 2-B-like
100286659	1.3249	0.0848	0.4145	0.1722	0.1437	Polyamine-modulated factor 1
106604664	2.5738	0.0677	0.3931	-0.0658	0.5286	mediator of RNA polymerase II transcription subunit 19-A
106604665	0.8974	-0.1537	0.1895	-0.0695	0.7239	large neutral amino acids transporter small subunit 3-like
106604666	4.0974	0.0003	0.9977	0.0018	0.9877	FACT complex subunit SSRP1-like
106604669	-0.6042	0.016	0.9617	-0.001	0.9971	uncharacterized LOC106604669
106605231	2.7112	-0.0739	0.1744	-0.1169	0.0972	echinoderm microtubule associated protein like 4
106604671	1.0175	-0.0263	0.827	-0.0246	0.8681	RAD9 checkpoint clamp component A
106604670	1.0296	-0.0484	0.5845	-0.0443	0.706	trichohyalin-like
100136389	5.8734	-0.0168	0.6988	0.0552	0.1978	GTP-binding nuclear protein Ran-like
106604673	3.256	-0.1098	0.0039	-0.0962	0.0883	lysine-specific demethylase 2A-like
106604675	1.4682	-0.0518	0.473	-0.0574	0.5662	ankyrin repeat domain-containing protein 13D-like
100196405	-0.3671	0.0566	0.7668	-0.0334	0.9014	Tripartite motif-containing protein 65
106604678	1.6277	-0.0763	0.2315	-0.0576	0.5472	E3 ubiquitin-protein ligase RNF38-like
106604683	4.607	-0.0208	0.8135	-0.0095	0.9413	uncharacterized LOC106604683
106604684	0.9192	-0.0758	0.4359	-0.0889	0.4696	small integral membrane protein 19
106604686	-0.5807	0.1638	0.4331	0.1986	0.4571	cystine/glutamate transporter-like
106604687	3.6908	-0.1399	0.024	-0.0981	0.3231	nocturnin-like
106604688	3.3203	0.0161	0.7286	0.0226	0.6816	ETS-related transcription factor Elf-2-like
106604691	4.1188	0.0445	0.203	0.0765	0.0861	N-alpha-acetyltransferase 15, NatA auxiliary subunit-like
100286696	1.383	0.076	0.3522	0.1012	0.3425	RAB33B, member RAS oncogene family
106604692	1.0829	-0.0279	0.7789	-0.0312	0.7999	uncharacterized LOC106604692
106604693	4.6478	0.0457	0.0764	0.0501	0.1788	SET domain containing (lysine methyltransferase) 7
106608633	8.7874	-0.0915	0.6093	0.0191	0.953	serum amyloid P-component-like
106604695	1.0439	-0.1548	0.0281	-0.0781	0.5138	short coiled-coil protein B-like
106604696	4.4696	0.1205	0.4065	0.114	0.5636	saxitoxin and tetrodotoxin-binding protein 2-like
106604699	4.2866	0.052	0.6541	0.1069	0.3929	GDNF family receptor alpha-4-like
106604700	1.9985	0.119	0.013	0.1325	0.0557	ras-related protein Rap-2c
100136583	11.9084	-0.03	0.6083	0.0155	0.8584	pentraxin
106604703	1.2537	-0.0302	0.8372	0.0289	0.8725	sestrin-3-like
106604704	2.7173	-0.1245	0.0239	-0.1798	0.016	forkhead box O4
106604705	2.9612	0.0392	0.4322	0.0752	0.1949	sorting nexin 12
106604706	-0.1061	0.1816	0.1638	-0.0701	0.7475	solute carrier family 7 (cationic amino acid transporter, y+ system), member 3
100194844	4.5089	-0.0421	0.2292	-0.0741	0.0884	ubiquitin-like 3
106604707	2.015	0.053	0.5881	0.0018	0.9937	serine protease 23-like
106604708	4.7585	0.0308	0.7557	0.1071	0.2542	cofilin-2-like
106604709	2.6642	-0.0137	0.8551	-0.0209	0.8028	atlastin-3-like
106605748	1.0565	-0.055	0.6832	-0.1067	0.4661	protein kinase domain containing, cytoplasmic
106604711	0.3703	-0.0376	0.7984	-0.0332	0.855	protein YIF1A-like
106604713	-0.1345	-0.0697	0.6771	-0.0705	0.7313	coiled-coil domain-containing protein 85B-like
106604715	1.8569	-0.0783	0.2199	-0.09	0.2979	acidic fibroblast growth factor intracellular-binding protein-like
106604716	3.7304	0.071	0.412	0.0351	0.7999	EGF-containing fibulin-like extracellular matrix protein 2
106604719	4.4155	-0.013	0.8593	0.071	0.2692	mitochondrial ribosomal protein L11
106604721	8.2752	0.0407	0.1987	0.0779	0.0508	ADP/ATP translocase 2-like
106604722	1.994	-0.0377	0.6976	0.0171	0.9069	solute carrier family 25 member 43-like
106604724	5.7718	-0.0265	0.5274	-0.0477	0.3174	ligand of Numb protein X 2-like
106604725	1.8589	-0.0707	0.2567	-0.0392	0.6937	cysteine-rich hydrophobic domain-containing protein 2-like
106604726	2.7096	0.0568	0.7419	-0.1717	0.2958	vascular endothelial growth factor receptor kdr-like
106604729	3.947	-0.009	0.8694	0.0645	0.156	disks large homolog 3-like
106604731	0.2605	-0.1014	0.8595	0.2496	0.6537	glycerophosphoinositol inositolphosphodiesterase GDPD2-like
106604732	0.0121	-0.037	0.8437	-0.1359	0.4372	PDZ domain-containing protein 11
106604733	2.859	-0.0898	0.1639	-0.0938	0.2958	PCTP-like protein
106604734	4.294	0.0291	0.3179	0.0971	0.0029	ras-related protein Rab-6A-like
106604736	-0.3109	-0.0188	0.9439	0.0003	0.9993	phosphatidylinositol 3,4,5-trisphosphate 5-phosphatase 2B-like
106604737	2.0429	0.0069	0.9665	-0.0088	0.9664	P2Y purinoceptor 4-like
106604740	3.6007	-0.0104	0.8856	-0.0055	0.9569	phospholipid-transporting ATPase 11C-like
106604741	0.981	-0.1529	0.0985	-0.2186	0.0841	proto-oncogene DBL-like
106605759	2.7465	-0.0405	0.5196	-0.0175	0.857	E3 ubiquitin-protein ligase UBR2-like
106604806	2.4872	-0.1057	0.1184	-0.1825	0.0393	NA
100194849	0.4209	0.1545	0.269	0.4088	0.0146	fibroblast growth factor 13
106604743	0.5331	0.0037	0.9876	0.0129	0.9633	NA
106604745	0.4671	-0.1518	0.1601	-0.1871	0.1949	probable G-protein coupled receptor 101
100195368	5.5113	0.011	0.7288	0.006	0.8916	Transmembrane 9 superfamily member 2
100306772	4.3793	0.1012	0.0273	0.0952	0.1616	Heterogeneous nuclear ribonucleoprotein G
106604746	3.6018	0.0128	0.7713	-0.0188	0.7108	rho guanine nucleotide exchange factor 6-like
106605778	0.0514	-0.0844	0.5867	-0.0936	0.6336	uncharacterized LOC106605778
106604747	0.5645	-0.0233	0.8816	-0.0808	0.5967	pinopsin-like
106604750	3.6247	0.0443	0.4058	0.0819	0.183	ensconsin-like
100196873	2.1705	-0.1218	0.5261	0.0798	0.7716	Four and a half LIM domains protein 1
106604751	2.0254	-0.0158	0.8346	-0.066	0.3341	sodium/hydrogen exchanger 6-like
106604752	-0.3947	-0.113	0.5576	0.0478	0.8726	DNA ligase 1-like
106604753	-0.2162	0.0506	0.7915	-0.0721	0.7446	dystrophin-related protein 2-like
106605787	1.7466	0.0023	0.9859	-0.1207	0.164	protein quaking-like
106604754	1.1012	0.1311	0.1561	0.2125	0.0867	centromere protein I-like
106604756	0.838	0.1418	0.3219	0.3684	0.0257	ADP-ribosylation factor-like protein 13B
106604757	1.9576	-0.0232	0.8273	0.0455	0.686	membrane transport protein XK-like
106604810	1.2091	0.059	0.5762	0.0961	0.441	cytochrome b-245 heavy chain-like
106604758	1.9762	0.0045	0.9923	-0.0088	0.9314	cleavage stimulation factor, 3' pre-RNA, subunit 2, 64kDa
106604760	0.6363	0.0672	0.5565	0.0467	0.7717	BCL-6 corepressor-like protein 1
106604761	-0.3653	0.177	0.2097	0.1814	0.3455	mid1-interacting protein 1-like
106604762	0.9317	0.0507	0.6747	0.1383	0.2747	tetraspanin-7-like
106605805	2.1612	0.0365	0.7127	0.0997	0.3327	zinc finger protein 501-like
106604766	4.2247	-0.0248	0.4171	-0.0224	0.59	ancient ubiquitous protein 1-like
106604765	5.0798	0.137	0.0356	0.1678	0.0688	tubulin beta-4B chain-like
106604767	-0.1742	-0.0296	0.8828	-0.2166	0.1909	diacylglycerol kinase theta-like
106604768	3.4537	0.011	0.8291	0.0166	0.7735	nuclear factor NF-kappa-B p105 subunit-like
100194508	3.4205	0.056	0.1301	0.0786	0.1135	ubiquitin-conjugating enzyme E2D 2 (UBC4/5 homolog, yeast)
106604769	1.1057	-0.101	0.3499	-0.0941	0.5345	uncharacterized LOC106604769
100380596	2.7698	0.0573	0.2519	0.0199	0.8233	PRP19/PSO4 homolog (S. cerevisiae)
106604771	2.1671	-0.0866	0.1842	-0.1541	0.0595	V-type proton ATPase 116 kDa subunit a isoform 3-like
100306816	8.6279	0.0532	0.6535	0.0205	0.9125	nuclear receptor coactivator 4
106604773	4.327	0.04	0.369	0.0576	0.3038	39S ribosomal protein L18, mitochondrial-like
106604772	1.6793	-0.035	0.7117	-0.0905	0.3483	protein phosphatase Slingshot homolog 3-like
106604775	3.5676	0.0415	0.4138	0.082	0.1674	mitochondrial import receptor subunit TOM5 homolog
106604779	3.3057	0.0345	0.4671	0.0792	0.1322	solute carrier family 25 member 51-like
106605823	2.8422	-0.1292	0.0049	-0.1145	0.0999	protein YIPF3-like
106604781	2.7358	-0.0036	0.963	0.0326	0.6165	ubiquitin-conjugating enzyme E2K
106604784	1.9092	-0.0174	0.8781	0.0359	0.775	NOP2/Sun domain family, member 7
106604783	-0.4717	-0.0493	0.8664	0.0222	0.9575	amyloid beta (A4) precursor protein-binding, family B, member 2
100194717	5.7082	0.0079	0.8386	0.0012	0.985	eukaryotic peptide chain release factor subunit 1
106604789	3.3978	0.0438	0.2104	0.0511	0.2847	F-box/WD repeat-containing protein 11-like
106605833	0.2731	-0.0492	0.7008	-0.1617	0.1858	NA
106604794	0.3164	0.095	0.4553	0.0922	0.5964	protocadherin alpha-C2-like
106605838	0.4466	0.0612	0.6177	0.0181	0.9271	leucine-rich repeat-containing protein 73-like
106605561	0.179	0.0834	0.6393	-0.1483	0.4339	uncharacterized LOC106605561
106604881	1.7674	0.0159	0.8686	0.0976	0.2305	protocadherin alpha-C2-like
106604876	2.918	-0.0186	0.7971	0.027	0.7466	protocadherin gamma-C5-like
106604878	-0.4875	0.0356	0.9042	-0.1748	0.497	protocadherin beta-16-like
106604875	4.1054	0.003	0.9629	-0.0029	0.9723	diaphanous-related formin 1
106605882	1.3338	0.0038	0.9796	-0.0284	0.8375	NA
106604826	1.5198	0.0337	0.7663	0.0367	0.79	dedicator of cytokinesis protein 2-like
106604868	0.4999	-0.1038	0.3371	-0.1034	0.4785	Kv channel-interacting protein 1-like
106605896	1.1526	0.1379	0.1546	0.0106	0.9633	NA
106604863	1.8059	0.1594	0.0287	0.1517	0.1528	wolframin-like
106604865	-0.174	-0.0933	0.5745	-0.0423	0.8672	serine/threonine-protein phosphatase 2A 55 kDa regulatory subunit B gamma isoform
106604862	0.7841	-0.0082	0.996	0.0406	0.7767	zinc finger protein 500-like
106604859	1.0281	-0.019	0.8712	-0.045	0.7155	zinc finger protein 3-like
106604860	1.9146	-0.0863	0.094	-0.0576	0.4975	zinc finger protein 432-like
106604858	0.964	-0.0786	0.3466	-0.1041	0.3251	zinc finger protein 629-like
100136498	4.0743	-0.0116	0.876	0.0765	0.2275	macrophage migration inhibitory factor
106604857	2.5086	0.0005	0.9967	0.0369	0.6979	uncharacterized LOC106604857
106604856	2.8378	0.0169	0.7812	0.0509	0.4004	E3 ubiquitin-protein ligase BRE1A-like
106604855	5.2909	-0.0318	0.7973	-0.0341	0.8189	fructose-bisphosphate aldolase B-like
100286665	3.4049	-0.0123	0.8649	0.0268	0.7283	male-enhanced antigen 1
106604853	2.6499	-0.0725	0.0753	-0.0697	0.2467	carnosine synthase 1-like
106604854	2.2605	-0.0337	0.6351	-0.0687	0.3734	transmembrane and coiled-coil domains 6
106604850	2.171	0.1068	0.0632	0.0898	0.2883	proteoglycan 4-like
106604848	2.3889	0.0674	0.3718	0.1126	0.209	platelet-derived growth factor receptor beta-like
106604846	2.1715	-0.0022	0.9859	-0.0971	0.2259	macrophage colony-stimulating factor 1 receptor 1-like
106605890	4.5297	0.0781	0.0654	0.0943	0.12	serine/threonine-protein phosphatase 2A 56 kDa regulatory subunit delta isoform
100195099	4.72	0.0791	0.0187	0.0887	0.0639	solute carrier family 35, member A4
106604844	6.5	0.0074	0.9465	0.1053	0.1895	H-2 class II histocompatibility antigen gamma chain-like
106604842	1.7545	0.0213	0.8881	-0.1391	0.2639	bifunctional heparan sulfate N-deacetylase/N-sulfotransferase 1-like
106604840	2.525	-0.0114	0.9354	-0.0367	0.5834	pre-mRNA-splicing factor RBM22-like
106604891	0.1888	0.1081	0.3365	0.0262	0.9504	uncharacterized LOC106604891
106604837	-0.5817	-0.0657	0.7903	0.1105	0.6819	regulator of G-protein signaling 14
106604890	1.02	-0.1048	0.2447	-0.1614	0.1545	NA
106605918	3.4498	-0.0154	0.8256	-0.0518	0.4351	zinc finger protein 318-like
106604834	2.9531	0.0431	0.269	-0.0072	0.9351	CCR4-NOT transcription complex subunit 6-like
106604833	2.9723	-0.0116	0.9005	-0.0338	0.7134	A disintegrin and metalloproteinase with thrombospondin motifs 2-like
106604900	2.0178	-0.011	0.894	-0.0514	0.4876	E3 ubiquitin-protein ligase RNF4-like
106604903	1.4371	0	1	-0.0068	0.9651	polycomb protein SCMH1-like
106604904	0.7494	0.2762	0.0014	0.3218	0.0095	cbp/p300-interacting transactivator 3-like
106605925	2.7141	0.0471	0.3328	-0.0007	0.9958	uncharacterized LOC106605925
106604909	0.4039	-0.1167	0.3938	-0.1728	0.3035	glutamine--fructose-6-phosphate aminotransferase [isomerizing] 2-like
106604910	2.384	0.0494	0.4363	0.0893	0.2237	mitogen-activated protein kinase 9-like
106604911	0.3065	0.1246	0.3143	0.2033	0.19	rho GTPase-activating protein 24-like
106604964	0.0803	-0.0165	0.9366	-0.2662	0.0723	NA
106604913	4.2258	-0.0266	0.6466	-0.0912	0.1091	dual specificity protein kinase CLK4-like
106604914	-0.1938	-0.0783	0.6968	-0.0115	0.9757	collagen alpha-1(XXIII) chain-like
106604916	8.5939	-0.0107	0.8142	0.035	0.4257	guanine nucleotide-binding protein subunit beta-2-like 1
100194681	4.8139	0.0316	0.2777	0.0605	0.0884	heterogeneous nuclear ribonucleoprotein A/B
106605930	4.8444	-0.0109	0.8265	-0.0392	0.404	cullin-9-like
106604917	0.55	-0.0491	0.7291	-0.1282	0.3929	NA
106604918	3.2265	-0.0181	0.7314	0.0155	0.823	NA
100286425	3.5523	0.0247	0.6885	-0.0288	0.7006	5-phosphohydroxy-L-lysine phospho-lyase
106604921	1.7224	0.0494	0.5247	0.103	0.2307	protein FAM53C-like
106604922	3.5729	0.0585	0.1043	0.1048	0.0244	C-terminal-binding protein 2
106604924	3.6935	0.006	0.926	0.0504	0.3338	lysine-specific demethylase 3B-like
106604925	3.7616	-0.0075	0.8972	-0.0387	0.4484	receptor expression-enhancing protein 2-like
106604926	2.2323	0.0379	0.8635	0.1073	0.6238	early growth response protein 1-like
106605956	1.464	0.0227	0.8858	-0.078	0.6032	synapse differentiation-inducing gene protein 1-like
106604927	1.8493	0.0289	0.8536	0.1366	0.3279	Down syndrome cell adhesion molecule-like
106604929	0.6355	0.0144	0.9428	-0.0001	0.9994	alpha-1A adrenergic receptor-like
100136477	4.6765	0.1209	0.4224	0.1335	0.5138	peroxisome proliferator-activated receptor gamma coactivator 1-beta
106604932	-0.3157	-0.0466	0.8352	-0.0655	0.7989	NA
106604933	0.4704	0.0713	0.7171	0.0873	0.708	slit homolog 3 protein-like
106604935	4.3672	-0.023	0.8513	0.0013	0.9953	C-X-C motif chemokine 14-like
106604936	2.7007	-0.0065	0.9374	-0.0324	0.6155	protein FAM13B-like
106604937	3.0813	-0.0021	0.9808	0.0297	0.6743	kelch-like protein 3
106604938	2.8093	0.0892	0.1689	0.1599	0.0531	heterogeneous nuclear ribonucleoprotein A0-like
106604941	5.6684	-0.0009	0.9898	0.0201	0.7162	heterogeneous nuclear ribonucleoprotein A0-like
106604942	1.498	0.0772	0.3239	0.1755	0.0566	spindle apparatus coiled-coil protein 1
106604943	0.6135	0.0907	0.4377	0.163	0.2315	nucleotide exchange factor SIL1-like
106604944	6.0281	0.0212	0.3666	0.0495	0.0634	casein kinase I isoform alpha
106604945	2.6081	-0.1004	0.0067	-0.0889	0.1085	F-box protein 38
106604946	1.5914	-0.2155	0.0136	-0.1316	0.3576	fibroblast growth factor receptor-like 1
106604948	2.1211	-0.063	0.5826	-0.1029	0.4318	NA
106604950	6.2193	0.1068	0.0123	0.0776	0.2415	stress-70 protein, mitochondrial
106604952	0.096	-0.1368	0.2282	-0.1263	0.4517	NA
106604951	0.9866	0.0149	0.9483	-0.1315	0.4671	histone-lysine N-methyltransferase 2D-like
106604953	1.8718	0.0486	0.5216	-0.0035	0.9822	histone deacetylase 3
106603158	4.3871	-0.0075	0.9655	-0.097	0.4696	protein FAM150B-like
100195226	4.2517	0.0265	0.5078	0.0137	0.8221	adipocyte plasma membrane associated protein
100196367	2.5038	-0.016	0.8149	-0.0223	0.7748	mitogen-activated protein kinase kinase kinase kinase 4
100194523	3.4181	0.014	0.7196	0.0372	0.3443	MGC81610 protein-like
106604956	0.9257	-0.0628	0.5643	-0.0092	0.965	LON peptidase N-terminal domain and ring finger 3
100306867	2.6383	-0.0297	0.7082	0.0116	0.9215	CB055 protein
100136420	7.5015	0.0048	0.9208	0.0068	0.9026	lysozyme g
106604958	0.0389	0.0537	0.7273	-0.0141	0.9563	AF4/FMR2 family member 2-like
106605977	0.7861	0.1159	0.2231	0.1845	0.1296	oocyte zinc finger protein XlCOF6-like
106604959	3.688	0.0402	0.2405	0.0342	0.4902	fragile X mental retardation protein 1 homolog B-like
106604963	0.0149	0.1109	0.6246	-0.1868	0.4913	NA
106604975	0.078	0.0352	0.8493	0.0791	0.6898	protein atonal homolog 8-like
106604972	0.5722	-0.0052	0.9773	0.0422	0.8037	fibroblast growth factor receptor-like 1
106604973	3.3518	0.0349	0.3718	0.0501	0.3099	macrophage erythroblast attacher-like
106604981	1.4118	-0.106	0.1647	-0.1628	0.1063	uncharacterized LOC106604981
106604978	1.1655	0.0003	0.9986	-0.2153	0.0884	receptor-type tyrosine-protein phosphatase U-like
106604982	2.0961	-0.0365	0.7507	-0.169	0.0951	receptor-type tyrosine-protein phosphatase U-like
106604984	2.6028	-0.0393	0.4616	-0.0368	0.609	NA
100196687	3.4893	0.0034	0.9579	0.0198	0.7098	Ectonucleoside triphosphate diphosphohydrolase 6
106604983	2.8609	-0.0171	0.7903	0.0655	0.2835	transcription initiation factor TFIID subunit 12-like
106604986	2.919	0.0534	0.6238	-0.0949	0.4245	plectin-like
106604987	12.9746	0.0494	0.7033	0.0018	0.9947	complement C3
106605008	0.1183	0.1306	0.2297	0.2331	0.0886	stathmin-like
106605009	2.1273	-0.0974	0.1399	-0.1079	0.2403	transcription factor HIVEP3-like
106605010	0.5357	-0.0443	0.7219	-0.0666	0.6545	phosphatase and actin regulator 4B-like
106605011	1.9884	-0.0554	0.3938	-0.1182	0.1063	transcription elongation factor A protein 3-like
106605171	0.3668	0.0187	0.9209	-0.0223	0.9131	NA
106604989	2.395	0.0367	0.6611	0.0789	0.3823	AT-rich interactive domain-containing protein 1A-like
106604990	0.2475	0.0673	0.652	0.0024	0.9934	uncharacterized LOC106604990
106605994	1.2463	-0.1367	0.0997	-0.1749	0.1191	ninein-like protein
106605015	2.8896	-0.0509	0.3054	-0.058	0.3868	vascular endothelial growth factor A-A-like
106605016	5.229	0.0109	0.7475	0.0545	0.0749	alpha-N-acetylgalactosaminidase-like
106605018	3.2995	0.0236	0.7783	0.0528	0.5559	RRP15-like protein
106605021	1.1452	0.0053	0.9736	-0.0461	0.7426	transforming growth factor beta-2-like
106605034	2.7684	0.0124	0.8555	0.0653	0.2662	prolactin regulatory element-binding protein-like
106605024	1.1238	-0.1916	0.0203	-0.2882	0.0123	adenylate cyclase type 3-like
106605031	2.414	-0.0273	0.6772	-0.096	0.1375	WD repeat-containing protein 26-like
100195842	1.6553	0.0436	0.5946	0.0927	0.3012	cornichon homolog 4
106605039	-0.2567	0.0104	0.9733	-0.0128	0.9677	protein FAM26F-like
106605030	2.8037	-0.0928	0.046	-0.0915	0.1814	F-box/LRR-repeat protein 4-like
106605038	3.1111	0.0037	0.9933	-0.0139	0.8396	ubiquinone biosynthesis O-methyltransferase, mitochondrial-like
106605025	4.8502	-0.0339	0.2985	-0.0161	0.7584	PNN-interacting serine/arginine-rich protein
106605026	2.5667	-0.1209	0.0197	-0.0819	0.3214	ubiquitin carboxyl-terminal hydrolase 45-like
106606039	-0.5127	0.026	0.9407	0.1075	0.7489	elongation of very long chain fatty acids protein 6-like
106605032	8.9314	0.0079	0.9231	-0.0003	0.9983	NADP-dependent malic enzyme-like
106605048	1.9237	0.0206	0.8699	-0.0067	0.9735	inactive serine protease 35-like
106605043	3.088	-0.0175	0.7789	0.0104	0.9026	protein dopey-1-like
106605047	-0.2323	0.0511	0.7947	0.1331	0.5041	E3 ubiquitin-protein ligase E3D-like
106605050	-0.5703	0.0105	0.9718	0.1191	0.6204	trophoblast glycoprotein-like
106605044	3.1784	0.0175	0.764	0.0136	0.8584	inhibitor of Bruton tyrosine kinase-like
106605051	3.2446	-0.0267	0.625	0.0313	0.6458	2-oxoisovalerate dehydrogenase subunit beta, mitochondrial-like
106605052	1.3931	0.0323	0.7446	-0.0073	0.9634	dual specificity protein kinase Ttk-like
106605053	3.446	0.0407	0.3911	0.0793	0.1523	receptor-binding cancer antigen expressed on SiSo cells-like
106605054	-0.2329	0.0238	0.9328	0.1392	0.5737	growth/differentiation factor 6-A-like
106604997	5.7471	-0.0362	0.4982	-0.135	0.0119	uncharacterized LOC106604997
106605055	4.4337	-0.0202	0.6953	0.0289	0.639	transcription and mRNA export factor ENY2-2
106605058	3.4445	0.034	0.4058	0.0762	0.1035	ER membrane protein complex subunit 2-like
106605059	5.1689	-0.0016	0.9749	0.0352	0.3581	eukaryotic translation initiation factor 3 subunit E-like
106606050	-0.0162	0.1599	0.1507	0.0898	0.636	PH and SEC7 domain-containing protein 1-like
106605061	0.3967	-0.0041	0.9923	-0.4326	0.1151	plectin-like
106605064	1.5809	0.0387	0.6943	0.0193	0.8891	nuclear factor 7, brain-like
106605066	2.191	0.1348	0.0426	0.078	0.4549	riboflavin transporter 2-like
106606070	3.8876	-0.0189	0.8181	-0.079	0.2792	nuclear factor NF-kappa-B p100 subunit-like
106605070	1.4411	0.009	0.9407	-0.0446	0.6888	zinc finger protein 236-like
106605073	-0.0843	-0.0073	0.9765	-0.0801	0.6946	zinc finger protein 516-like
106605074	2.3386	-0.0822	0.1465	-0.0439	0.6441	teashirt homolog 1-like
106605077	2.6973	-0.0116	0.8927	-0.0009	0.9952	zinc finger protein 407-like
106605079	6.7954	-0.0154	0.8566	0.0757	0.3253	nuclear receptor subfamily 0 group B member 2-like
106605172	1.1029	-0.0216	0.8738	-0.0487	0.7336	trophoblast glycoprotein-like
106606089	1.7977	0.0128	0.9329	0.0584	0.6837	glutamate dehydrogenase, mitochondrial-like
106605082	2.8503	-0.0003	0.9973	-0.0195	0.8041	WD and tetratricopeptide repeats protein 1-like
106605081	2.9269	-0.1795	0.0012	-0.185	0.0252	centrosomal protein of 85 kDa-like
106605084	3.452	0.0253	0.6021	0.0517	0.3328	F-box/WD repeat-containing protein 7-like
106605085	1.1994	0.0311	0.792	0.0871	0.4507	uncharacterized LOC106605085
106605087	3.8116	-0.0079	0.8951	0.0235	0.6953	COP9 signalosome complex subunit 7a-like
106605088	6.7125	0.0039	0.9511	0.0221	0.7054	C-type lectin domain family 4 member E-like
100136447	10.8356	0.0032	0.9727	-0.0108	0.9137	C type lectin receptor B
100136501	2.437	0.2401	0.0209	0.2341	0.1325	hemicentin-1
100196792	4.5394	0.1359	0.0012	0.1808	0.0028	Ubiquitin carboxyl-terminal hydrolase 5
106605089	0.0351	0.0323	0.878	0.1539	0.4176	prolyl 3-hydroxylase 3-like
106605090	2.7691	0.106	0.2774	0.259	0.0243	cell division cycle-associated protein 3-like
106605093	4.0259	-0.0211	0.6183	-0.0067	0.9218	peroxisomal targeting signal 1 receptor-like
106605098	3.2222	0.0038	0.9593	-0.0203	0.7691	lysophospholipid acyltransferase 5-like
100194617	6.0001	0.0279	0.6813	0.1198	0.0715	triosephosphate isomerase 1b
106606097	3.4543	0.0289	0.7796	0.1103	0.2591	RNA-binding protein cabeza-like
106605099	-0.2171	-0.0827	0.5967	0.0106	0.9723	zinc finger protein 570-like
106605101	2.4882	-0.0502	0.2956	-0.0024	0.9832	prenylated Rab acceptor protein 1-like
106605104	1.1397	0.0694	0.428	0.07	0.5546	mediator of RNA polymerase II transcription subunit 18
106605105	6.8913	0.0144	0.71	-0.0139	0.7811	cytochrome P450 4B1-like
106605108	1.6263	0.1031	0.0976	0.0982	0.2744	nuclear inhibitor of protein phosphatase 1-like
100195540	-0.1359	-0.0243	0.9302	-0.1565	0.5331	Synuclein
106605107	-0.3121	0.0886	0.6223	0.1289	0.528	protein THEMIS2-like
106605109	2.5367	0.0365	0.6713	0.1206	0.1532	replication protein A 32 kDa subunit-like
106605110	3.8623	0.0919	0.1043	0.0335	0.7458	mitochondrial trans-2-enoyl-CoA reductase
106605114	2.6464	-0.0271	0.6096	0.0565	0.3396	metal regulatory transcription factor 1-like
106605115	4.0431	-0.0448	0.2012	-0.0316	0.562	type II inositol 1,4,5-trisphosphate 5-phosphatase-like
106606107	2.5494	0.0505	0.5676	-0.0411	0.7221	multimerin-2-like
106605117	2.0261	-0.0451	0.4162	-0.0066	0.9668	ribonuclease ZC3H12A-like
106605119	-0.1314	0.0944	0.6329	0.0474	0.8653	glutamate receptor ionotropic, kainate 3-like
106605120	3.673	-0.0034	0.9803	0.0782	0.4334	28S ribosomal protein S15, mitochondrial-like
106605178	-0.2234	-0.0557	0.7686	-0.0207	0.946	cornifelin-like
106605121	1.1428	-0.0475	0.6634	-0.0058	0.978	protein OSCP1-like
106605122	2.9456	-0.0173	0.8565	0.1002	0.2246	serine/threonine-protein kinase 40-like
106605123	6.4145	0.0069	0.861	0.0244	0.5086	protein eva-1 homolog B-like
106606127	3.0069	-0.0179	0.7328	-0.05	0.3466	bone morphogenetic protein receptor type-1A-like
106605124	4.0213	-0.0981	0.0308	-0.131	0.0437	CD2-associated protein-like
106605126	4.7903	0.1144	0.0348	0.1113	0.1625	thyroid hormone receptor-associated protein 3-like
106605127	12.517	-0.0176	0.8923	0.0546	0.6777	complement C3-like
106605129	3.2355	-0.0055	0.9584	0.0705	0.3783	MAP7 domain-containing protein 1-like
106605130	3.4257	-0.2569	0.0008	-0.2602	0.0189	mitogen-activated protein kinase kinase kinase 5-like
106605131	2.3072	0.0166	0.8512	0.048	0.4449	smad nuclear-interacting protein 1-like
100195350	3.3999	-0.038	0.4658	-0.0429	0.5237	noggin 2
106605133	-0.4732	0.0769	0.7637	0.1552	0.5684	four and a half LIM domains protein 3-like
106605134	0.3435	-0.0825	0.4748	-0.1392	0.316	probable U3 small nucleolar RNA-associated protein 11
106605136	4.1224	-0.0294	0.6071	-0.0829	0.1557	ras-related GTP-binding protein C-like
106605137	0.4067	-0.029	0.8368	0.0695	0.6309	gap junction alpha-9 protein-like
106605138	2.3116	-0.0221	0.8064	0.0606	0.4873	rhomboid-related protein 2-like
106604999	0.0908	-0.1328	0.3326	-0.115	0.5482	uncharacterized LOC106604999
100195580	1.7294	-0.0632	0.3066	0.0396	0.6724	CA108 protein
106605140	3.5341	-0.0881	0.037	-0.138	0.0155	proline-rich nuclear receptor coactivator 2-like
100380790	3.1114	0.0096	0.8727	0.0393	0.4876	35 kDa SR repressor protein
106605182	11.557	-0.0165	0.8681	0.0849	0.3343	fatty acid-binding protein 10-A, liver basic-like
106605144	2.0153	-0.0933	0.1325	-0.0834	0.3587	NA
101448027	1.0889	-0.0264	0.7949	-0.0791	0.4347	long melanopsin
106605146	6.6553	-0.0047	0.9218	-0.0399	0.3009	mannosyl-oligosaccharide 1,2-alpha-mannosidase IC-like
106605147	-0.5895	0.0755	0.7601	-0.1741	0.4994	sodium/hydrogen exchanger 1-like
106605148	0.4489	-0.0593	0.684	-0.0699	0.695	protein FAM110C-like
106605153	5.8144	0.0533	0.4109	0.1646	0.0182	NA
106605152	1.7457	0.1066	0.1691	0.1806	0.073	dehydrodolichyl diphosphate syntase complex subunit DHDDS-like
106605149	0.6516	-0.0469	0.7406	-0.0371	0.84	protein argonaute-1
106605151	1.6208	0.0575	0.6771	0.1032	0.5052	protein argonaute-3-like
106605185	2.1643	-0.0914	0.39	-0.0533	0.7388	free fatty acid receptor 2-like
106605157	-0.3341	0.1285	0.4525	-0.09	0.7131	IgLON family member 5
100195820	1.9055	-0.1941	0.3126	-0.0295	0.9394	Hepcidin-1
106605158	2.3267	-0.0018	0.9846	0.0114	0.9399	upstream stimulatory factor 2-like
106605159	6.7602	0.046	0.1143	0.0474	0.2591	electron transfer flavoprotein subunit beta-like
106606172	1.0356	-0.1627	0.0104	-0.1691	0.0744	inactive ubiquitin carboxyl-terminal hydrolase 54-like
106605164	2.1757	0.0551	0.3871	0.069	0.3929	DNA repair protein XRCC1-like
106606210	-0.4278	0.0163	0.9518	0.1062	0.6557	NA
106605166	2.0984	0.0375	0.6146	0.0352	0.7138	persulfide dioxygenase ETHE1, mitochondrial-like
106605167	1.3006	-0.1824	0.0325	-0.1743	0.1605	pleckstrin homology-like domain family B member 3
106605197	0.9547	-0.0056	0.9895	0.0339	0.9338	uncharacterized LOC106605197
106606217	0.3097	-0.0467	0.7693	-0.0497	0.8006	NA
100196773	3.3	-0.0138	0.8619	0.0581	0.4337	lipolysis stimulated lipoprotein receptor
106605237	0.6336	-0.0324	0.9092	-0.0322	0.9295	serine/threonine-protein kinase Nek8-like
106605235	2.1528	-0.032	0.6398	-0.0055	0.9653	beta-1,4-galactosyltransferase 3-like
106605234	3.7817	0.0739	0.0472	0.1016	0.0545	26S protease regulatory subunit 6B
106605230	1.9636	0.0693	0.369	0.1376	0.1308	GRAM domain-containing protein 1A-like
106605229	0.0717	0.0705	0.7454	0.0572	0.8369	DnaJ (Hsp40) homolog, subfamily C, member 28
106605228	0.475	0.0446	0.7737	0.1583	0.2779	apoptosis-associated speck-like protein containing a CARD
106605227	2.0859	-0.0146	0.8758	-0.0547	0.5318	protein C-ets-2-like
106605226	1.546	0.0049	0.9684	-0.0365	0.7448	retroviral integration site protein Fli-1 homolog
106605224	3.6581	0.0586	0.3125	0.0624	0.4315	probable myosin heavy chain ECU04_1000
106605222	1.596	-0.0318	0.7744	0.0295	0.8387	putative pre-mRNA-splicing factor ATP-dependent RNA helicase DHX16
106605220	0.4497	0.0188	0.9211	0.0834	0.636	NA
100196739	2.1547	0.007	0.9298	0.0527	0.4273	Alpha-1,3-mannosyl-glycoprotein 2-beta-N-acetylglucosaminyltransferase
106605219	1.4578	0.0207	0.8624	-0.0285	0.7857	SH3 domain-binding protein 5-like
106605217	-0.3833	0.0768	0.6876	0.0237	0.9352	NA
106605216	5.5355	-0.011	0.7964	0.0166	0.7327	uncharacterized LOC106605216
106605214	4.5642	-0.0069	0.9231	0.0065	0.9438	large proline-rich protein BAG6-like
106605215	2.1872	0.0195	0.8273	0.0225	0.8315	tetraspanin-13-like
106605213	1.6371	-0.0149	0.8888	0.0417	0.7035	ankyrin repeat and MYND domain containing 2
106605575	1.8842	-0.0601	0.4343	-0.0143	0.9174	N(4)-(Beta-N-acetylglucosaminyl)-L-asparaginase-like
106605211	0.3333	0.0166	0.9219	0.0264	0.8893	isoprenoid synthase domain containing
106605206	1.9739	-0.029	0.8165	-0.0402	0.7726	ADP-ribosylation factor-like protein 4A
106605576	3.2662	0.0481	0.2514	0.1344	0.0063	ras-related protein ORAB-1-like
106605200	1.613	-0.0321	0.7097	0.0031	0.9849	transmembrane protein 106B
106606239	0.1628	0.047	0.7973	0.0949	0.6209	uncharacterized LOC106606239
106605259	0.4923	0.0883	0.4298	0.1508	0.2638	glucocorticoid-induced transcript 1 protein-like
106605261	2.2192	-0.0274	0.7006	-0.0722	0.3245	WD repeat-containing protein mio
106605262	4.4345	0.031	0.4511	0.0714	0.1118	septin-7
106603387	2.0982	-0.1038	0.0664	-0.0915	0.2791	zinc finger protein 239-like
106606249	2.3228	0.0298	0.6036	0.0191	0.8108	succinate dehydrogenase assembly factor 4, mitochondrial-like
100136378	3.5169	-0.0111	0.9492	-0.0663	0.6605	nuclear receptor subfamily 1 group D member 2
106605267	1.6635	-0.0086	0.9396	0.069	0.4622	ubiquitin-conjugating enzyme E2 E1-like
100195116	2.7362	0.0157	0.7811	0.0528	0.3236	RAB5A, member RAS oncogene family
106605271	1.8556	-0.0033	0.9797	-0.0018	0.9925	inactive phospholipase C-like protein 2
106605274	2.9714	-0.0356	0.6997	-0.1441	0.0874	raftlin-like
106605275	1.9214	-0.0623	0.421	-0.0002	0.9993	bromodomain-containing protein 2-like
100136585	3.2386	-0.0061	0.9291	-0.0063	0.9424	transporter 1, ATP-binding cassette, sub-family B (MDR/TAP)
106605276	0.8992	-0.005	0.9792	-0.0126	0.9538	neurogenic locus notch homolog protein 1-like
100194585	2.5397	-0.0498	0.2995	-0.0373	0.6007	pre-B-cell leukemia transcription factor 2
106605277	1.3869	0.0413	0.7311	0.0734	0.5892	G-protein-signaling modulator 2-like
106605280	2.3239	-0.0944	0.2136	-0.0474	0.7014	deoxyribonuclease-2-alpha-like
106605278	2.203	-0.0757	0.2524	-0.0208	0.8625	ral guanine nucleotide dissociation stimulator-like 2
106605282	2.0852	-0.0009	0.9936	0.0565	0.508	protein SMG5-like
106605285	0.1618	0.1971	0.0998	0.2063	0.2284	progestin and adipoQ receptor family member 6-like
106605284	3.6739	0.1796	0.1877	0.1853	0.2763	high affinity nerve growth factor receptor-like
106605286	1.7843	0.1709	0.185	0.1839	0.2774	NA
106605288	0.7931	0.1505	0.281	0.0199	0.9455	NA
106605287	11.6656	0.0447	0.391	0.0328	0.6652	type-4 ice-structuring protein LS-12-like
100196667	4.8365	0.0288	0.5152	0.0559	0.2678	RNA binding motif protein 8A
106605289	3.7166	0.1	0.156	0.0302	0.8119	OTU domain-containing protein 7B-like
106605290	1.3251	-0.1849	0.0286	-0.1897	0.1242	myotubularin-related protein 11-like
100196009	4.19	0.0017	0.9849	0.0729	0.2203	bolA homolog 1 (E. coli)
106605293	3.4684	-0.0356	0.5753	-0.0633	0.3831	nuclear receptor subfamily 2 group F member 5
106605294	1.5154	0.0608	0.3847	0.0361	0.738	uncharacterized LOC106605294
106605297	2.8931	0.0562	0.1185	0.0807	0.0911	uncharacterized LOC106605297
106605301	1.4495	-0.0016	0.9928	0.0919	0.4672	uncharacterized LOC106605301
106605302	0.3034	-0.0992	0.3813	-0.0485	0.7983	uncharacterized LOC106605302
106605305	2.0939	0.0414	0.5938	0.1439	0.0596	NA
106605306	4.9748	0.0531	0.1072	0.0815	0.0626	ubiquilin-4-like
106605307	2.2678	-0.0113	0.9079	0.0669	0.4286	ragulator complex protein LAMTOR2
100286611	0.5006	0.0148	0.9515	0.1477	0.444	Ras-related protein RABA2a
100195530	4.5971	0.0618	0.1174	0.1335	0.0077	Ras-related protein Rab-11A
106605311	3.3478	-0.0719	0.4079	0.0379	0.7772	lamin-A-like
106606289	-0.2075	-0.0406	0.8338	-0.0671	0.7518	F-box/WD repeat-containing protein 4-like
106605314	3.6039	-0.0132	0.9145	-0.0475	0.6931	NA
106605313	-0.2994	0.0407	0.8617	0.0659	0.8016	asialoglycoprotein receptor 2-like
106605312	2.3195	-0.046	0.5533	-0.178	0.0221	nestin-like
106605316	1.0654	-0.0626	0.5103	-0.1094	0.3185	myocyte-specific enhancer factor 2D homolog
106605323	1.9551	0.0426	0.4371	0.0517	0.4864	interferon-stimulated 20 kDa exonuclease-like 2
106606294	-0.5404	-0.0502	0.8459	-0.0315	0.9279	polycomb group RING finger protein 6-like
100380600	0.9923	0.0079	0.9552	-0.0183	0.9021	CL026 protein
106605325	0.1521	-0.1157	0.4446	-0.0308	0.9056	toll-like receptor 2 type-1
100195370	3.5918	0.0072	0.9481	0.0823	0.3256	Cathepsin K
106605328	1.9201	0.0485	0.612	0.1101	0.2728	cathepsin S-like
100196863	0.6759	-0.0458	0.7425	-0.0324	0.8531	endosulfine alpha
106606324	2.4139	-0.0764	0.156	-0.1082	0.1251	RING finger protein 122-like
100136422	5.942	-0.0292	0.6748	0.0044	0.9723	myeloid leukemia differentiation protein homologue
100194509	1.2959	-0.0896	0.3365	0.0338	0.8306	tropomodulin 4 (muscle)
106605331	2.0873	0.0053	0.9557	0.0322	0.7135	sodium channel modifier 1
106605332	-0.4628	-0.0227	0.9208	-0.1165	0.5606	lysM and putative peptidoglycan-binding domain-containing protein 1-like
106605333	-0.4574	0.0444	0.8585	0.2657	0.2133	tumor necrosis factor alpha-induced protein 8-like protein 2
106605335	0.3295	-0.0819	0.4692	-0.1137	0.4177	semaphorin-6D-like
106605340	1.0064	-0.1204	0.155	-0.16	0.1612	GA-binding protein subunit beta-1-like
106605337	2.2578	-0.0203	0.8516	0.0211	0.8756	tyrosine-protein phosphatase non-receptor type 23-like
106605338	5.5362	0.0937	0.0446	0.0917	0.1866	sterol regulatory element-binding protein cleavage-activating protein-like
106606339	2.3845	0.0828	0.3394	0.103	0.3521	lymphocyte-specific helicase-like
106605342	4.1503	-0.0259	0.5845	-0.0279	0.6475	SWI/SNF complex subunit SMARCC1-like
106605345	2.3285	0.0763	0.3767	-0.0132	0.9364	NA
106605344	9.8649	0.1481	0.264	0.3453	0.0253	uncharacterized LOC106605344
106605255	3.958	-0.028	0.6233	-0.0192	0.8054	fucolectin-like
106605346	6.4538	0.0284	0.6445	0.0374	0.6175	probable C-mannosyltransferase DPY19L1
106605347	1.776	0.003	0.9845	0.0462	0.7135	T-box transcription factor TBX20
106605348	-0.3502	0.0357	0.864	0.0727	0.7489	PR domain containing 1, with ZNF domain
100380527	3.166	-0.0385	0.341	-0.0541	0.28	ATG5 autophagy related 5 homolog (S. cerevisiae)
106605350	3.4284	0.0614	0.2039	0.079	0.2189	dynactin subunit 3-like
100194593	7.5227	0.0935	0.14	0.0809	0.3913	5'-nucleotidase, cytosolic III
106605351	0.937	0.1294	0.715	-0.2099	0.5962	NA
106605352	5.2181	0.0721	0.156	0.1559	0.0155	BMP-binding endothelial regulator protein-like
106605353	0.7146	-0.0234	0.8584	-0.0584	0.6687	ELL-associated factor 1-like
100195690	1.1715	0.0421	0.6563	-0.0792	0.4535	Methyltransferase-like protein 6
106605354	0.0832	-0.0327	0.8745	0.0263	0.9216	SH3 domain-binding protein 5-like
106601271	3.0548	-0.0853	0.0284	-0.0294	0.6825	uncharacterized LOC106601271
106606354	0.8866	-0.0556	0.615	-0.1359	0.2219	uncharacterized LOC106606354
100380318	2.2593	0.0841	0.0585	0.0847	0.1897	Calpain-7
106605355	1.217	0.074	0.4194	0.0998	0.3862	uncharacterized LOC106605355
106605356	3.2513	0.0059	0.9485	-0.0521	0.4726	ribosome biogenesis protein BMS1 homolog
106605357	0.8176	-0.0364	0.7223	-0.0836	0.4341	uncharacterized LOC106605357
106605359	2.7079	-0.0006	0.9952	0.0335	0.6631	homocysteine-responsive endoplasmic reticulum-resident ubiquitin-like domain member 2 protein
100286583	4.0016	-0.005	0.9435	0.0765	0.1392	sorcin
106605360	0.4291	-0.0056	0.9784	0.0038	0.9883	U11/U12 small nuclear ribonucleoprotein 48 kDa protein-like
106605365	2.0216	-0.1104	0.665	-0.3021	0.2032	uncharacterized LOC106605365
100136479	-0.0808	0.0532	0.8145	0.0856	0.7327	CD83 antigen
106605364	-0.1787	-0.0673	0.7364	0.1359	0.5327	CD83 antigen-like
106605366	0.6481	0.0173	0.9126	-0.0726	0.6119	CD83 antigen-like
106605367	2.6075	0.0293	0.6427	0.0362	0.6388	CD83 antigen-like
106605370	1.455	-0.097	0.0993	-0.0916	0.288	chromosome ssa05 open reading frame, human C8orf37
106606370	-0.4213	0.0184	0.9522	0.1371	0.6122	collagen alpha-1(XIII) chain-like
106605372	2.6972	-0.0433	0.425	0.0017	0.9894	pleckstrin homology domain containing, family F (with FYVE domain) member 2
106605374	3.3221	-0.0206	0.8346	-0.0601	0.5242	NADH dehydrogenase (ubiquinone) complex I, assembly factor 6
106605373	5.6366	0.0155	0.8291	0.0152	0.8631	N-acetylglucosamine-1-phosphodiester alpha-N-acetylglucosaminidase-like
106605375	3.853	-0.2597	0.0303	-0.2902	0.0915	tumor protein p53 inducible nuclear protein 1
106605376	1.3802	0.0235	0.8776	0.0706	0.633	cyclin E2
106605477	3.3165	-0.0566	0.7124	-0.0657	0.7265	GSK-3-binding protein-like
106606477	5.63	0.0147	0.6177	0.0331	0.3039	core histone macro-H2A.2-like
106605476	0.3155	0.0229	0.924	0.1295	0.5345	potassium voltage-gated channel subfamily V member 1-like
106605474	1.8445	-0.1001	0.4442	-0.3729	0.0045	solute carrier family 22 member 13-like
106605475	2.7286	0.0194	0.7896	0.034	0.67	protein DEK-like
106605473	4.7866	-0.0111	0.8057	0.0249	0.6015	succinate-semialdehyde dehydrogenase, mitochondrial-like
106605472	-0.4434	-0.1584	0.4063	0.0634	0.8406	dyslexia-associated protein KIAA0319-like
106605471	8.271	0.0026	0.9672	0.0007	0.9941	purine nucleoside phosphorylase-like
106605467	5.5535	0.0227	0.4079	0.0335	0.3219	2,4-dienoyl CoA reductase 1, mitochondrial
106605469	0.475	-0.0074	0.9789	0.0729	0.7565	phosphomevalonate kinase-like
106606442	3.7056	0.0793	0.0625	0.0178	0.8306	Golgi-specific brefeldin A-resistance guanine nucleotide exchange factor 1-like
106605468	4.0921	0.0392	0.186	0.0842	0.0214	tropomyosin alpha-3 chain-like
106605464	2.8978	0.0364	0.5622	0.0509	0.5054	rho guanine nucleotide exchange factor 2-like
106605462	2.4764	0.0047	0.9636	0.0698	0.3573	transmembrane protein 79-like
100194668	4.0469	0.0328	0.4036	0.056	0.2341	T-complex protein 1 subunit gamma
106605460	3.9785	-0.0318	0.443	-0.0685	0.147	GON-4-like protein
100196743	0.1311	-0.0377	0.8432	0.2049	0.2131	cAMP-responsive element-binding protein 3-like protein 4
106605457	0.7555	-0.018	0.9341	0.1296	0.4788	zinc transporter ZIP1-like
106605456	1.0141	-0.0706	0.5749	-0.213	0.0882	CREB-regulated transcription coactivator 2-like
106605454	2.5122	-0.0163	0.8334	-0.0298	0.7271	DENN domain-containing protein 4B-like
106605452	3.6413	0.0264	0.7471	0.0091	0.9453	gonadotropin-releasing hormone II receptor-like
106605386	-0.5321	-0.0439	0.8412	-0.1018	0.6518	tetratricopeptide repeat protein 24-like
106605450	2.1099	0.0843	0.3033	0.1341	0.185	ras GTPase-activating-like protein IQGAP3
106605451	0.7686	0.0125	0.953	-0.0802	0.6658	transcriptional repressor p66-beta-like
100194515	1.1907	-0.1787	0.0473	-0.2424	0.051	polymerase (RNA) III (DNA directed) polypeptide G like
106605446	0.0592	-0.0672	0.767	0.0717	0.7974	mothers against decapentaplegic homolog 4-like
106605445	-0.3547	-0.136	0.4825	-0.2895	0.1767	synaptotagmin-11-like
106606490	1.5629	0.0111	0.9116	-0.021	0.8441	heat shock 70 kDa protein 12A-like
106605443	-0.1324	-0.019	0.9521	0.0871	0.7693	mediator of DNA damage checkpoint protein 1-like
106605442	1.9359	-0.0386	0.5634	-0.0084	0.9455	transcription intermediary factor 1-alpha-like
106605440	0.1045	0.0179	0.9633	0.1089	0.7634	uncharacterized LOC106605440
106605439	1.42	-0.0288	0.7789	0.0012	0.9952	disintegrin and metalloproteinase domain-containing protein 15-like
106605438	-0.1773	0.0696	0.7326	0.1766	0.3888	semaphorin-4A-like
106605437	0.157	-0.0053	0.9818	0.0138	0.9601	membrane-spanning 4-domains subfamily A member 4A-like
106605435	3.0416	-0.0192	0.7033	0.0336	0.5505	nucleoside diphosphate-linked moiety X motif 17-like
100195036	3.8725	0.0179	0.6771	0.0207	0.7022	Metaxin-1
106605431	-0.1145	0.0488	0.8474	0.1415	0.5736	thrombospondin-3a-like
106605430	3.9451	0.0089	0.905	0.0851	0.1455	hemojuvelin-like
106605385	0.0051	0.1052	0.6232	0.016	0.9679	integrin alpha-8-like
106605428	0.2033	0.2365	0.042	0.2202	0.1943	protein FAM188A-like
106605429	2.2444	-0.0215	0.8216	-0.0321	0.7589	probable assembly chaperone of rpl4
100136392	2.2576	0.074	0.0891	0.0881	0.1521	V-type proton ATPase subunit B, brain isoform
106605384	8.5968	-0.0461	0.2562	-0.1243	0.008	uncharacterized LOC106605384
100380613	7.1284	0.0328	0.7056	-0.0645	0.5002	Metalloreductase STEAP4
106605426	1.0798	0.0018	0.9947	-0.0985	0.6658	NA
106605425	1.2672	-0.0039	0.9933	-0.087	0.8354	metalloreductase STEAP4-like
106605480	0.1519	-0.005	0.9844	0.0362	0.8618	NA
106605424	4.8257	-0.0099	0.8224	-0.0808	0.0224	Golgi-associated plant pathogenesis-related protein 1-like
106605423	2.1217	0.0221	0.8259	0.0431	0.6935	NAC-alpha domain-containing protein 1-like
106605422	1.7131	0.1333	0.058	0.0924	0.3971	protein TBRG4-like
106603467	2.1485	-0.088	0.1276	-0.1763	0.0159	uncharacterized LOC106603467
106605419	-0.4308	-0.066	0.7823	0.0707	0.8141	protein O-linked-mannose beta-1,4-N-acetylglucosaminyltransferase 2-like
106605417	0.0479	-0.0171	0.9254	0.0487	0.8001	ectonucleoside triphosphate diphosphohydrolase 3-like
106605416	4.5666	-0.0236	0.6314	0.0123	0.8621	aromatic-L-amino-acid decarboxylase-like
106605415	3.5196	-0.0006	0.9961	-0.0266	0.7615	growth factor receptor-bound protein 10-like
106605414	3.467	-0.0387	0.7233	-0.0571	0.6547	protein cordon-bleu-like
106608681	-0.0812	-0.0953	0.5459	-0.0849	0.682	potassium channel, two pore domain subfamily K, member 18
106605411	0.2738	-0.2313	0.0561	-0.3117	0.0684	triple functional domain protein-like
106605406	4.7833	-0.0337	0.4371	-0.0253	0.6775	nectin-2-like
106605404	3.2422	0.0131	0.8317	0.0196	0.7814	abhydrolase domain-containing protein 16A-like
106605401	4.169	0.089	0.0302	0.093	0.1171	valine--tRNA ligase-like
106605410	1.7515	0.0434	0.5676	0.0834	0.3326	INO80 complex subunit E
106605402	-0.3863	0.0996	0.608	-0.0865	0.7336	uncharacterized LOC106605402
106605400	3.8369	0.0061	0.9564	0.0027	0.9865	mediator of DNA damage checkpoint protein 1-like
106605398	5.4832	0.0061	0.9199	0.0029	0.9736	flotillin-1-like
106605397	3.966	0.0073	0.9209	0.069	0.2369	epithelial discoidin domain-containing receptor 1-like
106605394	3.3825	0.1066	0.0512	0.1147	0.1426	guanine nucleotide-binding protein-like 1
106605395	1.2463	0.0323	0.7901	0.0204	0.8795	zinc finger protein 384-like
106605396	2.1386	0.0418	0.4733	0.0179	0.9542	DDB1- and CUL4-associated factor 13-like
106606546	-0.024	0.1159	0.3728	0.0123	0.9651	PDZ domain containing 8
106605483	3.8303	0.0491	0.1162	0.0723	0.0875	uncharacterized LOC106605483
106605482	0.7692	0.1106	0.2998	0.2142	0.0994	zinc finger protein ZFPM2-like
106605484	1.07	0.0746	0.2939	-0.0522	0.6179	cytochrome b5 reductase 4-like
106605486	2.5847	-0.0262	0.7336	0.0356	0.6966	maestro heat-like repeat-containing protein family member 1
106605488	3.3409	-0.0265	0.6517	-0.0096	0.9155	trafficking kinesin-binding protein 1-like
106605491	1.9735	-0.0203	0.889	-0.0698	0.6197	activating signal cointegrator 1 complex subunit 3-like
106605493	4.0217	0.02	0.8337	0.073	0.4313	activating signal cointegrator 1 complex subunit 3-like
106605501	-0.4813	0.0421	0.868	-0.0553	0.8504	cytochrome b5 reductase 4-like
106605508	0.1474	0.1475	0.2456	0.1103	0.555	PIN2/TERF1 interacting, telomerase inhibitor 1
106605503	0.3542	-0.0101	0.9559	0.0488	0.784	brain-specific angiogenesis inhibitor 1-like
106605504	-0.0008	-0.0589	0.7293	-0.1239	0.4944	uncharacterized LOC106605504
106605497	0.3828	0.0086	0.9781	-0.0507	0.8643	uncharacterized LOC106605497
106605506	5.3573	-0.0278	0.2765	-0.0233	0.5275	pituitary tumor-transforming gene 1 protein-interacting protein-like
106605507	-0.244	0.0316	0.907	0.0775	0.778	cyclin-dependent kinase 14
106606555	-0.1092	-0.0083	0.9769	-0.2469	0.2141	uncharacterized LOC106606555
106605516	1.463	0.166	0.2257	-0.0676	0.7696	frizzled-1-like
106605515	2.4851	-0.0152	0.8659	0.0655	0.4316	frizzled-1-like
106605512	0.7602	0.0633	0.7457	-0.1212	0.5757	E3 ubiquitin-protein ligase ZNRF2-like
106605513	3.0302	-0.0173	0.8565	-0.0331	0.7502	NA
106605511	2.7985	-0.0381	0.5078	-0.0573	0.4016	nucleotide-binding oligomerization domain-containing protein 1-like
106605510	4.3592	-0.0469	0.4397	-0.1055	0.1143	gamma-glutamylcyclotransferase
106606648	4.0344	-0.0323	0.3971	-0.0266	0.6179	protein YIPF4
106605518	4.1467	0.013	0.7449	-0.0346	0.3924	phosphatidylinositide phosphatase SAC1-A-like
106605519	0.7902	-0.0561	0.5946	-0.0703	0.5952	LIM domain-containing protein 1-like
106605520	3.3275	0.0381	0.4597	0.0106	0.9024	leucyl-tRNA synthetase 2, mitochondrial
106605521	0.4499	-0.0706	0.6482	-0.1685	0.3089	transmembrane protein 158-like
106605523	0.5746	0.0438	0.7044	0.1213	0.3032	uncharacterized LOC106605523
106605524	3.4369	0.0326	0.557	0.0603	0.3421	RWD domain-containing protein 1-like
106605526	2.9171	0.033	0.5961	0.011	0.9101	importin subunit alpha-6
106606575	4.1278	0.0349	0.6268	0.0573	0.4826	baculoviral IAP repeat-containing protein 6-like
106605540	1.6393	-0.0765	0.3578	-0.0002	0.9995	importin subunit alpha-6-like
106605541	-0.1286	0.0105	0.9667	0.009	0.9795	actin-binding Rho-activating protein-like
106605537	1.7571	0.0504	0.4503	0.0094	0.9396	tRNA (guanine(10)-N2)-methyltransferase homolog
106605536	0.7055	0.081	0.4758	0.132	0.328	R-spondin-3-like
106605535	1.955	-0.1131	0.0235	-0.1113	0.1275	E3 ubiquitin-protein ligase rnf146-like
106605532	6.8887	0.0341	0.4503	0.0534	0.3243	protein LYRIC-like
106605530	4.9354	0.023	0.6631	0.0138	0.8534	E3 ubiquitin-protein ligase UBR5
106605529	5.3469	-0.0672	0.4777	-0.215	0.029	Krueppel-like factor 10
106605528	4.343	-0.0852	0.0444	-0.0412	0.5681	antizyme inhibitor 1-like
106605527	3.5763	0.0408	0.2319	0.025	0.638	V-type proton ATPase subunit C 1-A
100194674	3.1151	-0.0164	0.8206	-0.021	0.8047	oxidation resistance protein 1
106605542	-0.2976	0.0783	0.6729	0.1514	0.4548	protein spire homolog 1-like
106605543	-0.3104	0.0494	0.8396	-0.117	0.6348	uncharacterized LOC106605543
106603693	0.5536	-0.0297	0.8241	-0.1198	0.3192	protein-tyrosine kinase 2-beta-like
106605544	3.0043	-0.1139	0.1152	-0.1502	0.1205	E3 ubiquitin-protein ligase RNF144B-like
106605545	1.5113	0.0803	0.3668	0.2481	0.014	xylose isomerase-like
106605546	4.7985	0.1746	0.1963	0.3787	0.0289	squalene monooxygenase-like
106605548	1.5953	-0.0124	0.9257	-0.0982	0.3654	oxidation resistance protein 1-like
106605549	-0.3517	0.0212	0.9389	-0.0824	0.7465	oxidation resistance protein 1-like
100195464	-0.1298	-0.2043	0.3059	-0.2567	0.327	C-X-C chemokine receptor type 3
106605567	-0.6126	-0.005	0.9885	-0.1496	0.609	C-X-C chemokine receptor type 3-like
106605553	-0.2996	0.0251	0.9382	0.0347	0.9263	C-X-C chemokine receptor type 3-like
106605554	-0.2221	0.0539	0.8107	0.2048	0.3241	C-X-C chemokine receptor type 3-like
106606663	-0.1327	-0.0821	0.6233	0.0141	0.9642	tetratricopeptide repeat protein 27-like
106605556	0.0058	0.0176	0.9298	-0.0222	0.9292	toll-like receptor 13
106605558	3.2956	0.0627	0.0637	0.0525	0.3057	platelet-activating factor acetylhydrolase IB subunit gamma-like
100380761	4.4019	0.0794	0.1938	0.1326	0.081	latent transforming growth factor beta binding protein 1
106605571	2.2334	-0.0317	0.5219	0.0483	0.4174	multiple epidermal growth factor-like domains protein 8
106605572	0.5245	0.0337	0.8245	0.1037	0.4858	gastrula zinc finger protein XlCGF57.1-like
106605654	-0.2715	0.06	0.8338	0.0708	0.8383	NA
106606711	-0.3037	-0.0256	0.9186	-0.2303	0.2389	ras guanyl-releasing protein 3-like
106605653	-0.5822	0.0114	0.9725	-0.1644	0.5045	protein lin-28 homolog A-like
106605649	1.2047	-0.035	0.7282	-0.0383	0.7703	tRNA selenocysteine 1-associated protein 1-like
106605647	2.362	-0.0354	0.7119	0.0278	0.8274	mitochondrial folate transporter/carrier-like
106605646	3.2326	-0.0471	0.2951	-0.0056	0.9539	frizzled-6-like
106605645	3.3269	0.0384	0.8536	0.0697	0.7665	aldehyde dehydrogenase, mitochondrial-like
106605641	2.6311	-0.0315	0.616	-0.0287	0.7321	dual specificity tyrosine-phosphorylation-regulated kinase 1B-like
100195173	4.7773	0.0684	0.1641	0.0692	0.3189	rRNA 2-O-methyltransferase fibrillarin
106605667	1.9736	-0.0196	0.8541	-0.0598	0.5687	uroplakin-1a-like
106605587	0.7596	0.058	0.6185	0.1073	0.4017	rho GTPase-activating protein 33-like
106605639	1.6458	-0.0131	0.8992	-0.068	0.4532	RNA-binding protein 42-like
106606727	-0.3264	-0.0252	0.9293	0.0546	0.8004	protein SON-like
106605633	4.4379	0.1069	0.005	0.0861	0.1465	transmembrane protein 147
106605632	-0.1951	-0.0069	0.9828	0.1132	0.6267	potassium-transporting ATPase alpha chain 1-like
106605631	6.2233	0.0003	0.9973	0.0537	0.3256	transmembrane protein 91-like
100141320	3.8873	0.0084	0.905	0.0859	0.1112	FXYD domain containing ion transport regulator 9b
106605629	6.4696	-0.0084	0.8158	-0.0214	0.5602	serine protease hepsin-like
106606739	4.1956	0.0757	0.0126	0.0737	0.0972	sphingolipid delta(4)-desaturase DES1-like
106605627	0.6765	0.0507	0.6416	0.1444	0.1982	FXYD domain-containing ion transport regulator 6-like
106605626	2.3062	-0.0077	0.9415	-0.0676	0.4319	NA
106605625	1.2828	-0.0309	0.888	0.095	0.6511	uncharacterized LOC106605625
106605624	-0.0401	0.0054	0.9819	0.0086	0.9777	nephrin-like
106605622	1.5801	0.0106	0.9251	-0.0011	0.9953	kin of IRRE-like protein 3
106605621	2.019	-0.0414	0.5762	-0.0001	0.9998	suppressor of tumorigenicity 14 protein homolog
106606749	3.3945	-0.0511	0.1879	-0.0213	0.749	F-box only protein 28-like
106605617	5.7448	0.0242	0.7333	0.0867	0.2082	amyloid-like protein 1
106605619	-0.5817	-0.0142	0.9657	-0.209	0.4213	NA
100380391	0.3386	0.0211	0.8994	-0.1823	0.1599	Transmembrane protein 149
106605615	3.2264	-0.0497	0.334	-0.1421	0.0128	histone-lysine N-methyltransferase 2A-like
106605614	3.9112	0.0116	0.878	0.0381	0.6114	gamma-secretase subunit PEN-2-like
100194524	0.5699	-0.011	0.9505	-0.0836	0.5736	small heat shock protein-like
100195797	1.9147	-0.033	0.6806	0.0027	0.9867	DNA-directed RNA polymerases I and III subunit RPAC1
100286628	1.9082	-0.064	0.2263	-0.0108	0.9216	lin-37 homolog (C. elegans)
100196525	0.5236	-0.3506	0.3255	-0.6561	0.1063	chymotrypsin-like
100196655	3.0554	0.0375	0.8583	0.08	0.7314	heat shock protein 70
106605609	0.0422	0.0273	0.889	-0.0456	0.8396	TBC1 domain family member 15-like
106605608	-0.2171	-0.0229	0.9178	0.0601	0.7927	sialoadhesin-like
100194832	2.918	0.028	0.558	-0.0239	0.7117	SMG9 nonsense mediated mRNA decay factor
106605603	3.2954	-0.0317	0.6363	-0.1214	0.0572	uncharacterized LOC106605603
106605605	-0.2258	-0.0303	0.8998	0.0512	0.848	intermediate conductance calcium-activated potassium channel protein 4-like
106605606	0.7714	-0.0931	0.4129	-0.1078	0.462	maternal B9.15 protein-like
106605600	2.8302	-0.0259	0.6614	0.0128	0.8828	zinc finger protein Xfin-like
106605599	3.4228	0.0175	0.7364	-0.0081	0.914	uncharacterized LOC106605599
106605597	2.6514	0.0615	0.1549	0.0205	0.7923	zinc finger protein 135-like
106606765	-0.2824	-0.0148	0.9537	-0.2048	0.2989	GRIN2-like protein
100137024	1.5575	-0.4882	0.1563	-0.6858	0.1174	trypsin III
106605595	2.2921	-0.0311	0.6821	-0.0833	0.2828	RNA polymerase II degradation factor 1-like
106605594	0.5643	-0.0441	0.7197	-0.0618	0.6706	zinc finger protein 628-like
106605593	2.3624	-0.0139	0.8463	-0.0482	0.4739	zinc finger protein 91-like
106605591	1.4348	0.0136	0.9075	-0.0165	0.901	uncharacterized LOC106605591
100194986	3.4974	-0.0101	0.8471	0.0361	0.4693	Zinc finger protein 576
106606775	0.2417	0.0165	0.9655	0.1365	0.3427	rap1 GTPase-GDP dissociation stimulator 1-like
106605577	0.6138	0.0545	0.5966	0.0443	0.7458	uncharacterized LOC106605577
106605590	0.0444	0.058	0.679	0.0665	0.7334	zinc finger protein 79-like
106605589	-0.0922	0.1013	0.5211	0.0483	0.84	carcinoembryonic antigen-related cell adhesion molecule 18-like
106605669	-0.3694	0.2201	0.5914	0.3975	0.4127	mannan-binding lectin serine protease 2-like
106605671	1.5548	0.0051	0.9817	-0.0544	0.7789	tripartite motif-containing protein 46-like
100195981	0.8545	-0.1354	0.0706	-0.0014	0.9953	Transmembrane protein 107
106605672	2.3931	0.0248	0.9619	0.0026	0.9973	keratinocyte-associated protein 2-like
106605681	6.569	-0.0039	0.9685	0.0439	0.59	40S ribosomal protein S19
106605682	3.3098	0.0386	0.6096	-0.0182	0.8688	basal cell adhesion molecule-like
106605684	4.6181	-0.026	0.8222	0.0018	0.9934	trypsinogen-like protein 3
106605686	11.5767	-0.0433	0.2155	-0.0303	0.5705	apolipoprotein C-II-like
106605687	14.3251	-0.0011	0.9883	0.0358	0.5287	uncharacterized LOC106605687
106605688	10.7915	-0.0038	0.9568	0.0435	0.4437	NA
100196333	10.0776	-0.0923	0.2819	-0.0569	0.6604	Apolipoprotein C-I
106605689	10.3111	-0.0228	0.7979	-0.0426	0.6661	apolipoprotein Eb-like
106605691	8.3027	-0.1289	0.1043	-0.1671	0.1272	apolipoprotein A-IV-like
106605692	9.7733	-0.1562	0.0016	-0.1076	0.1722	apolipoprotein A-IV-like
106605693	0.7818	-0.0079	0.9817	0.0759	0.8099	meprin A subunit beta-like
106605696	4.643	0.0643	0.0159	0.0572	0.1541	probable ATP-dependent RNA helicase ddx6
106605697	1.1508	-0.0657	0.5823	-0.0406	0.8083	B-cell lymphoma 3 protein homolog
106606791	3.9239	0.0272	0.606	0.0295	0.6568	zinc finger SWIM domain-containing protein 8-like
106605677	1.4165	-0.056	0.5492	-0.0499	0.6901	E3 ubiquitin-protein ligase CBL-like
106605700	0.6481	-0.3182	0.2049	-0.4649	0.1477	trypsin-2-like
106605701	2.292	0.134	0.0132	0.1512	0.0526	39S ribosomal protein L17, mitochondrial-like
106605704	1.8645	-0.0116	0.945	-0.0685	0.6355	hormone-sensitive lipase-like
106605705	4.4083	-0.0017	0.99	-0.0827	0.3761	Rho guanine nucleotide exchange factor (GEF) 1
106606834	2.487	0.0019	0.9885	0.0016	0.9929	bifunctional heparan sulfate N-deacetylase/N-sulfotransferase 2-like
106605709	4.7583	-0.0064	0.9538	-0.0832	0.3101	aryl hydrocarbon receptor-like
106605710	-0.5449	0.0584	0.8264	0.12	0.6705	glutamate receptor ionotropic, kainate 5-like
106605712	4.6332	0.0225	0.6562	0.0151	0.8286	NXPE family member 3-like
106605713	1.8494	0.0499	0.6009	0.091	0.4002	zinc finger protein 585B-like
106605717	2.4569	-0.0527	0.6282	-0.0747	0.5792	NA
106605714	0.1256	-0.0293	0.8951	-0.1243	0.5264	gastrula zinc finger protein XlCGF57.1-like
106605715	3.317	-0.0153	0.8194	0.0489	0.4546	gastrula zinc finger protein XlCGF57.1-like
106605718	3.1439	-0.0989	0.3402	-0.2212	0.0601	chromodomain-helicase-DNA-binding protein 4-like
106606853	1.3855	-0.0254	0.8283	0.0324	0.8125	calcium/calmodulin-dependent protein kinase type II subunit gamma
106605721	5.8573	-0.0567	0.0668	-0.0527	0.2424	complement C1r-A subcomponent-like
106605724	1.5057	0.0924	0.1782	0.1111	0.2364	zinc-binding protein A33-like
106605723	1.8315	0.0545	0.6562	0.028	0.8728	multiple epidermal growth factor-like domains protein 8
106605728	2.3912	-0.0156	0.8871	-0.1057	0.2341	sphingosine kinase 2-like
106605730	1.9381	0.0645	0.7887	0.102	0.7076	complement C1s subcomponent-like
106605735	2.1491	-0.0369	0.6617	-0.0016	0.9933	inhibitor of growth protein 4-like
106605738	0.4308	-0.0318	0.806	-0.0192	0.912	caspase-2-like
106605737	-0.5195	-0.1191	0.5295	-0.1951	0.39	rap1 GTPase-activating protein 2-like
106605740	7.1643	-0.0017	0.9795	0.0235	0.657	pyruvate kinase PKM-like
100380412	2.6371	0.0023	0.9861	0.127	0.1431	epsin 1
106605745	1.2811	-0.1032	0.1301	-0.1096	0.2748	myosin-10-like
106605749	7.1994	-0.0309	0.6384	0.0488	0.5258	ribosomal protein L18
106605743	1.3893	-0.029	0.8694	-0.2916	0.0326	sphingosine kinase 2-like
106605750	2.4145	-0.048	0.4422	-0.0621	0.4214	cytohesin-2-like
106603790	4.1004	-0.0102	0.895	-0.0115	0.9023	uncharacterized protein C1orf115 homolog
106605752	1.1941	0.0825	0.3363	0.1334	0.2045	brain-specific angiogenesis inhibitor 1-associated protein 2-like
100196177	5.3653	0.0012	0.9874	0.061	0.2429	NADH dehydrogenase (ubiquinone) 1 alpha subcomplex, 3, 9kDa
106605753	2.5287	0.01	0.8988	0.0238	0.7716	TCF3 (E2A) fusion partner (in childhood Leukemia)
106605754	3.1969	0.0565	0.1656	0.0705	0.2098	CCR4-NOT transcription complex, subunit 3
100380586	3.833	-0.0003	0.9967	0.0042	0.9555	pre-mRNA processing factor 31
106605758	0.9672	-0.0586	0.5852	0.0169	0.9234	leukocyte receptor cluster member 1 homolog
106605757	-0.6679	-0.1062	0.6711	0.063	0.8584	transmembrane channel-like protein 4
106605760	6.5283	-0.0425	0.5113	0.0146	0.8873	ribosomal protein S9
106605761	6.2616	-0.0484	0.1312	-0.119	0.0028	leukocyte receptor cluster member 8 homolog
106605762	2.0608	-0.014	0.8739	-0.0263	0.7812	uncharacterized LOC106605762
106605764	2.0631	0.0267	0.8049	-0.0087	0.9591	glutamate-rich WD repeat containing 1
106605765	0.9311	0.0083	0.9692	0.1478	0.3679	uncharacterized LOC106605765
106605767	1.3782	-0.1909	0.0198	-0.1051	0.4379	folliculin-like
106605766	4.5558	-0.0446	0.1123	-0.0282	0.5262	leukocyte receptor cluster member 9-like
106605768	-0.3408	-0.0064	0.9817	-0.0111	0.9742	protein tweety homolog 1-like
106605770	2.0368	0.0365	0.5211	-0.0226	0.8141	ubiquitin-conjugating enzyme E2 S
106605772	4.6774	0.0733	0.3773	0.1726	0.0697	NA
106605771	4.1482	0.0117	0.8267	0.0446	0.3642	uncharacterized LOC106605771
106605774	2.0311	-0.0567	0.7469	-0.1489	0.391	D site of albumin promoter (albumin D-box) binding protein
106605773	4.0531	-0.081	0.4275	-0.1679	0.1447	hepatic leukemia factor-like
106605776	1.8441	-0.0072	0.9437	-0.0433	0.6199	zinc finger protein 358-like
106607022	-0.1938	-0.1172	0.4533	-0.2243	0.1949	ras and Rab interactor 2-like
106605779	0.4191	0.0907	0.5298	-0.005	0.9873	L-rhamnose-binding lectin CSL2-like
106605781	1.168	-0.0947	0.4946	-0.2518	0.099	NA
106605783	3.5525	-0.0315	0.7029	-0.0972	0.2253	cytoplasmic phosphatidylinositol transfer protein 1-like
106605788	-0.46	0.1457	0.5573	0.2721	0.3406	zinc finger and BTB domain-containing protein 7B-like
106607043	1.2489	-0.0632	0.4984	-0.0606	0.6313	uncharacterized LOC106607043
106605790	2.4057	-0.0933	0.1478	-0.0448	0.6851	DNA-directed RNA polymerase III subunit RPC3-like
106605791	0.7472	-0.2819	0.3433	-0.0531	0.9207	E3 ubiquitin-protein ligase RNF115-like
106605793	1.7781	0.0344	0.6614	0.0444	0.638	glucosylceramidase-like
106605794	2.5644	0.1231	0.0535	0.1467	0.1019	28S ribosomal protein S29, mitochondrial-like
106605795	2.1935	0.0138	0.9213	0.0304	0.8359	E3 ubiquitin-protein ligase RNF115-like
106605796	1.336	0.0181	0.8662	0.0155	0.9095	glucosylceramidase-like
106605797	0.7235	0.0159	0.941	-0.1596	0.3487	iporin-like
106607052	-0.274	-0.0514	0.7918	-0.0731	0.7322	NA
106605801	0.447	0.1305	0.3302	0.1654	0.3347	collagen alpha-1(XIV) chain-like
106605800	-0.4324	0.1431	0.4573	0.1179	0.6571	collagen alpha-1(XIV) chain-like
106605802	4.2379	0.0035	0.9647	-0.0544	0.3449	regulation of nuclear pre-mRNA domain-containing protein 2-like
106605806	3.0445	0.0113	0.9252	0.0971	0.3195	cellular retinoic acid-binding protein 2-like
106607058	-0.2677	-0.0182	0.9355	-0.0506	0.8286	sodium/potassium/calcium exchanger 3-like
106605810	4.0418	-0.1189	0.2418	-0.1901	0.1337	hepatic leukemia factor-like
106605812	4.8757	-0.0339	0.1914	-0.0286	0.4528	aryl hydrocarbon receptor nuclear translocator
106605813	4.976	0.024	0.7073	-0.0333	0.6595	ceramide synthase 2-like
106605815	2.5878	-0.0195	0.8522	-0.003	0.9867	DNA-directed RNA polymerase III subunit RPC3-like
106605827	5.0962	0.0434	0.2785	0.004	0.9648	splicing factor U2AF 65 kDa subunit-like
100195381	2.8108	-0.0934	0.0241	-0.0753	0.2296	Coiled-coil domain-containing protein 106
106605818	2.978	-0.0426	0.6419	-0.0517	0.6464	epsin-1-like
106605825	0.0282	-0.0643	0.7723	-0.2093	0.3468	forkhead box protein J3-like
106605824	0.5691	-0.0849	0.4573	-0.051	0.7632	forkhead box protein J2-like
106605821	1.6654	0.013	0.9208	0.0966	0.2166	isochorismatase domain containing 2
106605822	1.4616	-0.0354	0.7001	0.0725	0.466	ubiquitin-like protein ATG12
106605820	-0.5598	0.1166	0.548	0.1847	0.4144	germ cell-specific gene 1-like protein
106605829	0.356	-0.03	0.8913	0.0121	0.9695	zinc finger protein 628-like
106605844	2.6524	0.0709	0.1965	0.1625	0.0152	ras-interacting protein 1-like
106605843	5.3991	0.0249	0.7065	0.1153	0.0601	cytochrome c oxidase subunit 6B1-like
106605842	-0.2461	0.0199	0.9534	0.001	0.9987	NA
106605841	0.1968	-0.1556	0.0629	-0.2198	0.0835	solute carrier family 2, facilitated glucose transporter member 1-like
106605839	0.5158	0.0156	0.925	0.071	0.6746	ephrin type-B receptor 5-like
106605840	2.561	-0.0225	0.7269	-0.0517	0.4388	E3 ubiquitin-protein ligase TRIM39-like
106605836	-0.6216	-0.0223	0.9462	-0.2441	0.3367	CD209 antigen-like protein E
100195594	4.0758	-0.0902	0.0268	0.0079	0.936	Gamma-aminobutyric acid receptor-associated protein-like 1
106605835	1.8753	0.0749	0.2738	0.1001	0.2487	trichohyalin-like
100194796	4.1991	-0.0048	0.9258	-0.0073	0.9004	Cation-dependent mannose-6-phosphate receptor
106605834	3.2515	-0.0321	0.5418	-0.0657	0.2608	polyhomeotic-like protein 1
100196661	5.2884	-0.0299	0.4978	-0.0352	0.53	glutathione S-transferase kappa 1-like
106605831	2.0085	-0.042	0.3958	-0.0229	0.762	caspase-2-like
106605847	5.7345	-0.0148	0.7733	0.0102	0.8804	splicing factor U2AF 65 kDa subunit-like
106605848	-0.4734	-0.0882	0.7773	-0.1736	0.6122	zinc finger protein 37 homolog
106603826	3.2482	0.0406	0.3188	0.0456	0.4049	solute carrier family 22 member 13-like
106605854	-0.056	-0.1174	0.4777	-0.2235	0.2428	protein Wnt-4-like
106605852	3.6378	0.0661	0.1669	0.1158	0.0596	cell division control protein 42 homolog
106605851	4.1185	-0.0212	0.5413	-0.0093	0.8616	myeloid leukemia factor 2-like
106605860	0.4198	-0.0206	0.9169	-0.0844	0.6421	zinc finger protein 37-like
106605857	-0.259	-0.0179	0.95	-0.0038	0.993	zinc finger protein 391-like
106607083	-0.5863	-0.0308	0.9145	0.0701	0.8134	B-cell lymphoma/leukemia 11A-like
106605858	4.0152	-0.1374	0.0042	-0.1138	0.1233	DNA-binding death effector domain-containing protein 2-like
106605863	2.3524	0.0215	0.8544	-0.0669	0.5558	protein capicua homolog
106605864	0.9231	0.078	0.5601	0.0358	0.8565	zinc finger protein 574-like
106605865	1.7709	0.1001	0.1709	0.064	0.5721	glycogen synthase kinase-3 alpha-like
106605866	1.1012	-0.0564	0.6295	0.0378	0.8147	zinc finger protein 664-like
106605868	2.1411	0.0191	0.9126	-0.0361	0.8539	transmembrane protein 116-like
106605867	11.9998	0.007	0.955	0.0129	0.9285	uncharacterized LOC106605867
106605870	-0.3813	-0.095	0.8368	0.3063	0.4833	ribonuclease P protein subunit p25-like
106605871	0.0939	-0.1003	0.5946	-0.0636	0.8221	glutamate receptor ionotropic, kainate 5-like
106605873	1.4699	-0.0755	0.7896	0.039	0.9192	cadherin-17-like
106605874	-0.091	0.2681	0.1785	0.1678	0.5969	protein virilizer homolog
100380869	3.738	0.0536	0.4277	0.0771	0.355	ATPase family AAA domain-containing protein 2
106605876	-0.0398	-0.0408	0.8746	-0.1813	0.4196	zinc fingers and homeoboxes protein 1-like
106607133	1.4523	-0.044	0.5906	-0.0462	0.6574	NA
100195957	1.8399	-0.046	0.518	-0.0615	0.4784	Mannose-specific lectin
106605893	3.469	-0.0391	0.4145	0.0005	0.9964	28S ribosomal protein S29, mitochondrial-like
106605880	1.2728	-0.0181	0.8953	-0.0848	0.4883	ash1 (absent, small, or homeotic)-like (Drosophila)
106605902	2.0557	-0.0104	0.9157	-0.0731	0.372	NA
106605900	0.2123	-0.0267	0.9049	-0.1728	0.3528	RUN and SH3 domain-containing protein 1-like
106605889	0.4016	0.0033	0.9906	-0.1667	0.435	RUN and SH3 domain-containing protein 1-like
100195349	5.2949	0.2143	0.0822	0.35	0.0435	Farnesyl pyrophosphate synthetase
106605895	5.4277	0.0533	0.0664	0.0624	0.1279	RAB13, member RAS oncogene family
106605897	3.3547	0.039	0.448	0.1154	0.0403	ras-related protein Rab-13-like
106605899	7.3513	-0.0174	0.7939	0.0206	0.7994	40S ribosomal protein S27-like
106605901	5.0294	0.041	0.2327	0.0428	0.3683	adenosine deaminase, RNA-specific
106605892	2.7231	0.1216	0.0213	0.1328	0.0826	sorting nexin-27-like
106605905	-0.384	0.1218	0.4654	-0.0941	0.6796	serine/threonine-protein kinase ULK4-like
106607144	-0.4504	0.0125	0.9732	-0.0691	0.7693	galactosylgalactosylxylosylprotein 3-beta-glucuronosyltransferase 2-like
106605915	-0.5131	-0.1753	0.5007	-0.0507	0.9076	carboxypeptidase Q-like
106605917	0.3763	0.0036	0.9861	0.0569	0.7415	CKLF-like MARVEL transmembrane domain-containing protein 8
106605919	1.6794	0.0167	0.894	0.0304	0.8227	SH2 domain-containing adapter protein E-like
106605920	11.3302	0.0283	0.6179	0.0459	0.4895	complement C4-like
106605923	7.499	-0.0156	0.8037	0.0138	0.8625	40S ribosomal protein S27-like
106605924	5.1741	0.2561	0.0405	0.3577	0.0498	farnesyl pyrophosphate synthase-like
106605926	0.8285	-0.0933	0.3891	-0.1568	0.2207	inversin-like
106605928	2.1581	-0.0281	0.7288	-0.0268	0.7948	uncharacterized LOC106605928
106605929	1.8976	0.0715	0.695	0.3642	0.0387	NA
106607150	2.4569	-0.0148	0.8404	0.0447	0.5379	apoptosis-stimulating of p53 protein 2-like
106605934	0.3023	0.0221	0.9053	-0.0035	0.9911	phosphatidylinositol 4-phosphate 5-kinase type-1 alpha-like
106605935	5.349	-0.0366	0.5784	0.0325	0.7135	extracellular matrix protein 1-like
106605936	1.2044	-0.0176	0.9037	0.025	0.8759	nuclear receptor ROR-gamma-like
106605937	3.2462	0.0848	0.2378	0.1869	0.0336	26S proteasome non-ATPase regulatory subunit 4
106605938	0.7907	0.0799	0.4986	0.0844	0.59	testis-expressed sequence 10 protein homolog
106605942	3.468	0.0392	0.2998	0.0503	0.309	uncharacterized LOC106605942
106605943	0.3321	-0.018	0.9065	0.0491	0.7573	RNA-binding protein 12B-like
106605944	1.8827	-0.0667	0.4023	-0.0098	0.9507	transmembrane protein 67
106605945	1.402	0.019	0.8858	0.0582	0.6589	pyruvate dehydrogenase [acetyl-transferring]-phosphatase 1, mitochondrial-like
106607165	0.7031	-0.0624	0.5211	-0.1255	0.2476	zinc finger protein OZF-like
100195084	2.3098	-0.0365	0.8797	0.0241	0.9415	cadherin 17, LI cadherin (liver-intestine)
106605947	0.3954	-0.0173	0.9462	-0.1512	0.4548	fibrinogen silencer-binding protein-like
100380651	3.2023	0.019	0.7631	0.0173	0.8272	protein virilizer homolog
106604179	1.9705	-0.0143	0.8488	-0.0792	0.2265	SH3 domain-containing YSC84-like protein 1
106605951	1.2676	-0.0153	0.9307	0.0013	0.9964	mucin-20-like
106605949	5.2111	-0.075	0.0633	-0.0935	0.0937	tyrosine-protein phosphatase non-receptor type 3-like
106605953	1.277	-0.0105	0.9416	-0.0514	0.6954	lethal(3)malignant brain tumor-like protein 4
106605954	0.0579	0.017	0.9439	0.0451	0.8509	uncharacterized LOC106605954
106605958	0.109	-0.0669	0.6684	-0.1245	0.4782	NA
106605960	-0.4606	-0.0584	0.8389	-0.1692	0.5477	NA
106605959	1.567	-0.0977	0.3246	-0.0827	0.5486	zinc finger protein 687-like
106605962	0.9496	-0.0672	0.4997	-0.0681	0.599	solute carrier family 25 member 40-like
106605961	0.0263	0.0066	0.9777	-0.1197	0.4838	protein DBF4 homolog A-like
106605963	2.3309	0.0027	0.98	-0.01	0.9321	maestro heat-like repeat-containing protein family member 1
106605964	0.4404	0.0675	0.6375	-0.0116	0.9655	phospholipid-transporting ATPase ID-like
106605965	0.0337	-0.0109	0.959	0.1175	0.4922	sialic acid-binding Ig-like lectin 15
106605967	3.832	-0.0443	0.6112	0.0265	0.8349	tenascin-like
106605968	1.8282	0.0052	0.9781	-0.1426	0.271	maestro heat-like repeat-containing protein family member 1
100380771	5.6836	0.0428	0.3422	0.0261	0.6976	tax1-binding protein 1 homolog B
106605969	1.5353	-0.0285	0.7528	-0.0141	0.9143	phosphatidylinositol 4-kinase beta-like
106605971	-0.3263	0.0216	0.9651	0.0686	0.887	potassium channel subfamily K member 5-like
106605973	0.4856	0.0295	0.8988	0.0474	0.86	diacylglycerol O-acyltransferase 1-like
106605975	1.5843	0.062	0.4861	0.1076	0.3094	phosphatidylinositol 4-kinase beta-like
106605976	1.8009	-0.1121	0.1365	-0.1382	0.1777	protein 4.1-like
106605979	4.2732	0.0211	0.6139	0.0665	0.1127	casein kinase II subunit alpha-like
100196477	1.1898	0.1033	0.2166	0.1443	0.1783	Serum paraoxonase/arylesterase 2
106605980	4.8595	0.0611	0.4724	0.0246	0.8538	serum paraoxonase/arylesterase 2-like
106605982	-0.3272	0.1394	0.6386	0.2484	0.4795	potassium channel subfamily K member 5-like
106605983	1.4947	0.0715	0.5497	-0.0884	0.5544	peroxisomal carnitine O-octanoyltransferase-like
106605986	0.3861	0.034	0.853	-0.0217	0.9302	RUN domain-containing protein 3B-like
106605987	0.4198	0.0649	0.6204	-0.0344	0.8574	solute carrier family 25 member 40-like
106605984	0.2801	0.0019	0.9933	-0.1349	0.3937	uncharacterized LOC106605984
100195610	0.3785	0.0573	0.6879	0.117	0.443	pleckstrin
100195052	3.565	-0.0673	0.0584	-0.0456	0.4182	Claudin-12
100380836	2.0326	-0.0185	0.8653	0.0416	0.72	GTP-binding protein 10
106605995	3.0813	-0.0846	0.0788	-0.09	0.1905	nibrin-like
106605997	3.1206	0.0216	0.7446	0.0059	0.9579	FK506-binding protein 4-like
106605998	1.7942	-0.068	0.4241	-0.1174	0.2369	nibrin-like
106606003	1.7327	0.0371	0.7009	-0.039	0.7416	NA
106606004	1.5876	-0.0214	0.8065	0.0208	0.8486	zinc finger and SCAN domain-containing protein 2-like
106606005	3.5346	-0.0054	0.9554	-0.082	0.2445	peroxisomal carnitine O-octanoyltransferase-like
106606006	0.5822	-0.1019	0.5196	-0.1286	0.4982	peroxisomal carnitine O-octanoyltransferase-like
106606009	2.5852	-0.0095	0.953	0.1226	0.3157	protein S100-A1-like
106606010	6.2662	0.0115	0.9291	0.1399	0.1584	ictacalcin-like
106606012	0.1699	0.0742	0.6272	0.329	0.0292	protein phosphatase 1 regulatory subunit 35-like
106606014	0.8475	-0.023	0.8821	-0.0347	0.8439	NA
106606013	3.016	-0.0258	0.8245	-0.0841	0.4571	sorting nexin-27-like
106606016	3.1224	-0.0197	0.8223	-0.0546	0.5377	erythrocyte membrane protein band 4.1 like 4B
106606017	3.8787	-0.0924	0.022	-0.1032	0.0749	tyrosine-protein phosphatase non-receptor type 3-like
106606021	1.3959	-0.068	0.3982	-0.1811	0.0412	trafficking kinesin-binding protein 1-like
106606022	1.3361	0.0689	0.5256	0.0098	0.9634	serine/threonine-protein phosphatase 6 regulatory ankyrin repeat subunit A-like
106606024	2.257	-0.0787	0.2008	-0.14	0.0631	serine/threonine-protein phosphatase 6 regulatory ankyrin repeat subunit B-like
106606025	1.4726	0.0106	0.9566	-0.1432	0.331	maestro heat-like repeat-containing protein family member 1
106606027	0.961	-0.0428	0.7973	-0.0977	0.5716	magnesium transporter MRS2 homolog, mitochondrial-like
106606032	2.3732	-0.0499	0.6519	-0.0626	0.6378	carboxypeptidase Q-like
106606033	2.4956	-0.0025	0.9881	0.102	0.3518	syndecan-2-like
106606028	2.9153	0.0189	0.7986	0.0387	0.633	focal adhesion kinase 1-like
106606035	-0.2592	0.0152	0.9616	-0.0265	0.9437	sperm acrosome membrane-associated protein 4-like
100196517	1.7733	0.0048	0.9647	0.0747	0.3553	JTB protein
106607213	1.6373	-0.0287	0.8557	-0.2415	0.0475	phosphatidylinositol 3,4,5-trisphosphate 3-phosphatase and dual-specificity protein phosphatase PTEN-like
106606037	4.4595	0.059	0.2069	0.0556	0.4076	endoplasmic reticulum resident protein 44-like
106606040	3.4709	-0.0373	0.6009	0.0048	0.9723	histone-lysine N-methyltransferase SETD2-like
106606042	0.6768	-0.1628	0.0985	-0.314	0.0146	NA
106606041	1.0055	-0.0888	0.4244	-0.2288	0.0619	kinesin-like protein KIF13A
106606047	3.2463	-0.0239	0.7474	0.0358	0.677	NA
106604359	2.5202	0.02	0.7729	0.0322	0.6812	bifunctional epoxide hydrolase 2-like
106607223	1.2859	-0.052	0.6193	-0.0127	0.9441	NA
106606048	-0.2613	-0.006	0.984	-0.0135	0.9697	uncharacterized LOC106606048
106606051	0.804	-0.0209	0.9231	-0.0863	0.659	T-cell activation inhibitor, mitochondrial-like
106606053	0.8887	-0.0561	0.7075	-0.1688	0.2483	meckelin-like
106606054	1.8072	0.0604	0.4683	0.143	0.1174	pyruvate dehydrogenase [acetyl-transferring]-phosphatase 1, mitochondrial-like
106606056	-0.3442	0.0004	0.9989	-0.1032	0.6588	protein prune homolog
106606057	1.5475	0.1116	0.181	0.0273	0.8609	anoctamin-10-like
100380364	1.466	0.0078	0.9473	0.0117	0.9327	Tumor necrosis factor receptor superfamily member 6
106606059	-0.2053	0.0754	0.6939	0.0344	0.8954	cleft lip and palate transmembrane protein 1-like protein
106606058	0.4356	-0.1397	0.2934	-0.2329	0.15	magnesium transporter MRS2 homolog, mitochondrial-like
100196587	5.4133	-0.0278	0.6046	0.0322	0.6311	transport protein Sec61 subunit beta
106606060	2.5234	0.0174	0.8408	0.0805	0.299	alpha-1,3/1,6-mannosyltransferase ALG2-like
106606062	0.5703	-0.0995	0.589	-0.0431	0.8762	CCR4-NOT transcription complex subunit 10-like
106606063	-0.4805	-0.1325	0.4468	-0.2529	0.2128	DENN domain-containing protein 3-like
106606064	1.1824	0.0304	0.7935	0.1097	0.3244	diacylglycerol O-acyltransferase 1-like
106606067	0.758	-0.0555	0.7624	0.0153	0.9601	T-cell activation inhibitor, mitochondrial-like
100196443	5.8604	0.0603	0.2181	0.1646	0.0046	glutathione S-transferase omega 1
106606068	1.9501	-0.0643	0.3817	-0.0784	0.4181	CCR4-NOT transcription complex subunit 10-like
106606069	1.5918	-0.01	0.9287	0.0429	0.6854	uncharacterized LOC106606069
100195144	6.8892	-0.0005	0.9931	0.0214	0.6611	Selenium-binding protein 1
106606071	0.582	0.0505	0.706	-0.031	0.8628	prune exopolyphosphatase
106606072	0.1911	0.0738	0.5752	0.1092	0.5134	BCL2/adenovirus E1B 19 kDa protein-interacting protein 2-like
106606073	3.3355	0.0463	0.7451	-0.1083	0.4625	metastasis-associated in colon cancer protein 1-like
106607224	-0.371	0.0817	0.6976	0.0027	0.9953	SH3 and PX domain-containing protein 2A-like
106606078	2.0042	-0.0562	0.3686	0.0065	0.9613	collagen alpha-1(VI) chain-like
106606079	3.0485	-0.1096	0.2961	-0.1313	0.3399	protein 4.1-like
106606082	6.3413	-0.0109	0.6385	-0.009	0.7726	retinoic acid receptor RXR-beta-A-like
106606081	5.2899	-0.0116	0.9124	0.0031	0.9845	tenascin-R-like
106606088	3.5832	-0.1088	0.1653	-0.1685	0.0954	trichohyalin-like
106606090	4.7494	-0.0353	0.4491	0.0098	0.9012	pleckstrin homology domain containing, family A (phosphoinositide binding specific) member 8
106606091	1.8421	-0.0949	0.5313	-0.0969	0.6295	transcriptional repressor scratch 1-like
106606093	0.0379	-0.0917	0.6298	0.1704	0.4228	CKLF-like MARVEL transmembrane domain-containing protein 7
106606095	1.0849	-0.1065	0.4244	-0.3187	0.0226	trafficking kinesin-binding protein 1-like
106606096	1.466	-0.0414	0.7171	0.0478	0.724	pleckstrin homology domain-containing family O member 1-like
106606100	1.8522	0.0066	0.9605	0.03	0.8189	diacylglycerol O-acyltransferase 1-like
106606102	0.6028	-0.0961	0.3415	-0.1402	0.2563	protein FAM186A-like
106606103	1.3852	0.0295	0.8288	0.0801	0.5512	CKLF-like MARVEL transmembrane domain-containing protein 6
106606104	1.1044	0.0449	0.6499	0.0354	0.7858	electroneutral sodium bicarbonate exchanger 1-like
106606106	-0.5996	0.0833	0.839	-0.1867	0.6532	transmembrane protein 245-like
106606105	-0.4724	-0.0525	0.8247	-0.1205	0.6254	transmembrane protein 245-like
106606108	1.8377	-0.0402	0.7943	-0.0334	0.8671	focal adhesion kinase 1-like
106606109	-0.3553	-0.0197	0.9675	0.0322	0.9539	death domain-containing membrane protein NRADD-like
106606110	1.3562	-0.189	0.4566	-0.401	0.1652	zinc fingers and homeoboxes protein 2-like
106606111	4.219	-0.0493	0.365	-0.0876	0.173	sugar transporter SWEET1-like
106606113	2.7331	0.0263	0.7974	-0.0231	0.8572	SNF-related serine/threonine-protein kinase-like
106606112	2.1507	0.0244	0.7918	0.0205	0.8616	ABC transporter F family member 4-like
106606114	1.9284	-0.0189	0.8595	0.0925	0.3283	uncharacterized LOC106606114
106606115	1.0184	-0.0065	0.9648	-0.0392	0.7658	NA
106606116	3.1156	-0.0136	0.8478	-0.0794	0.1906	uncharacterized LOC106606116
106606119	0.4844	-0.0808	0.5748	0.052	0.8005	voltage-dependent calcium channel gamma-6 subunit-like
106606123	1.3791	0.0015	0.9933	0.05	0.7337	collagen alpha-1(XIV) chain-like
106607248	4.858	-0.0284	0.708	0.0051	0.9698	gamma-adducin-like
106606128	1.9772	-0.1639	0.2156	-0.4206	0.0063	ankyrin repeat and IBR domain-containing protein 1-like
106606131	1.0346	-0.0514	0.6398	-0.143	0.2098	5-azacytidine-induced protein 2-like
106606141	-0.4039	0.0346	0.882	0.1785	0.3756	RNA-binding motif, single-stranded-interacting protein 3-like
106606143	1.8054	-0.0036	0.9786	0.0342	0.7711	protein virilizer homolog
100195576	1.8291	0.0989	0.1017	0.1265	0.1314	Dysbindin
106606144	3.6462	0.0506	0.4973	0.0058	0.9689	dolichyl-diphosphooligosaccharide--protein glycosyltransferase subunit STT3B
106606145	-0.4121	-0.0305	0.9274	-0.0881	0.7882	NA
106607287	2.0401	0.0321	0.6373	0.0827	0.2468	survival of motor neuron-related-splicing factor 30-like
106606146	2.8509	-0.1177	0.0985	-0.2494	0.0063	protein Jumonji-like
106606147	1.3897	0.1423	0.6447	0.1406	0.7268	putative 2-hydroxyacid dehydrogenase SE_1879
106606148	0.1084	-0.0529	0.8265	0.3087	0.137	leucine-rich repeat-containing protein 16A-like
106606149	0.1273	-0.1202	0.4522	-0.1181	0.5796	dysbindin-A-like
106606153	-0.2543	0.0349	0.8797	0.1353	0.5295	centrosomal protein 76kDa
106606154	1.5293	0.0343	0.7522	0.1107	0.2937	centrosomal protein of 192 kDa-like
100195586	1.6868	0.0145	0.8925	0.0834	0.3731	Coiled-coil domain-containing protein 12
106606163	3.1524	0.0349	0.5337	0.0725	0.2446	39S ribosomal protein L13, mitochondrial-like
106607298	2.8586	0.027	0.5466	0.0373	0.4939	serine/threonine-protein phosphatase 2A 55 kDa regulatory subunit B delta isoform-like
106606168	4.3685	-0.0037	0.9612	0.0592	0.2938	double-strand-break repair protein rad21 homolog
106606169	1.0705	0.1368	0.3807	0.1149	0.5928	exostosin-1a-like
106606173	3.7681	-0.0381	0.6339	-0.0465	0.6372	TGF-beta receptor type-2-like
106606174	1.6566	0.0368	0.7232	-0.0883	0.4123	formin-like protein 6
106606175	2.251	0.0445	0.6981	0.0409	0.7868	metastasis suppressor protein 1-like
106606181	3.4198	-0.1272	0.0014	-0.1503	0.0106	NA
106607386	0.153	0.0902	0.6989	0.0554	0.8732	NA
106606186	1.9374	-0.0189	0.8186	-0.008	0.9482	NA
106606187	2.4765	0.0049	0.974	0.0119	0.9444	putative oxidoreductase GLYR1
106606188	1.7219	-0.0084	0.971	0.0648	0.7439	periplakin
106606191	2.1958	-0.2049	0.0363	-0.2553	0.0617	monocarboxylate transporter 7-like
106606193	3.1919	0.0545	0.5488	0.0222	0.876	actin-related protein 2/3 complex subunit 1A-like
106606194	3.2577	-0.1242	0.098	-0.2138	0.0312	monocarboxylate transporter 7-like
106606197	4.9448	0.0483	0.662	0.0763	0.555	actin-related protein 2/3 complex subunit 1A-like
106606198	2.3793	-0.06	0.5533	-0.2405	0.0152	cAMP-dependent protein kinase type I-alpha regulatory subunit-like
106606200	2.9747	-0.0028	0.9767	0.0492	0.508	COP9 signalosome complex subunit 1-like
106606201	3.6846	-0.0252	0.5676	-0.0264	0.6458	dihydrouridine synthase 1-like
106606196	1.483	-0.1597	0.3356	-0.0066	0.9874	monocarboxylate transporter 4-like
106606204	3.3993	-0.0114	0.8816	0.0192	0.8256	COP9 signalosome complex subunit 1-like
106606206	2.6537	-0.0364	0.7056	-0.0964	0.3159	NA
106606205	1.317	-0.0367	0.8496	0.0317	0.8898	cAMP-dependent protein kinase type I-alpha regulatory subunit-like
106606207	6.0432	-0.0675	0.2743	-0.0995	0.2084	NA
106606208	-0.0561	-0.0659	0.7207	-0.0636	0.7826	ras-related C3 botulinum toxin substrate 1-like
106606209	0.0031	-0.0976	0.5461	-0.1684	0.379	epsin-3-like
106606214	4.9977	-0.0221	0.6116	-0.0061	0.9327	retinoid-inducible serine carboxypeptidase-like
106606215	1.6248	0.0272	0.8406	0.0244	0.8856	cytosolic endo-beta-N-acetylglucosaminidase-like
106606213	1.4668	0.0797	0.3911	-0.0056	0.9789	coilin-like
106606216	-0.3545	-0.0231	0.9257	0.0604	0.816	jmjC domain-containing protein 8-like
106606222	0.6727	0.0043	0.991	0.0912	0.4739	tubulin-specific chaperone D-like
106606226	2.5065	-0.0457	0.5322	-0.0302	0.7748	acyl-CoA synthetase family member 2, mitochondrial-like
106606227	6.4823	0.0518	0.2259	0.0913	0.0963	actin-related protein 2/3 complex subunit 1B-like
106606228	0.0566	-0.0879	0.6395	0.0392	0.8881	WD repeat domain phosphoinositide-interacting protein 1-like
106606229	1.5086	0.0541	0.552	0.0257	0.8484	monocarboxylate transporter 6-like
106606231	2.0132	-0.0186	0.8629	-0.0978	0.2856	glucagon receptor-like
100380397	1.0977	0.0949	0.5288	0.0968	0.6283	DNA polymerase delta catalytic subunit
106606238	3.9291	-0.0398	0.2751	-0.0559	0.2234	uncharacterized LOC106606238
106606241	0.9705	-0.0711	0.6264	-0.2066	0.1541	rogdi homolog
106606242	2.646	-0.1182	0.0731	-0.1266	0.1837	NA
106606244	2.5055	0.0828	0.2104	0.0279	0.8076	ubiquitin carboxyl-terminal hydrolase 7-like
106604468	2.4357	-0.0784	0.0958	-0.0663	0.3444	zinc finger protein 513-like
106606250	3.3444	0.1411	0.003	0.1608	0.0203	39S ribosomal protein L12, mitochondrial-like
106606251	2.8448	-0.0499	0.5032	-0.0102	0.9413	rho GDP-dissociation inhibitor 2-like
106606255	-0.6889	-0.3237	0.2614	-0.5813	0.1179	phosphatidylinositol N-acetylglucosaminyltransferase subunit Q-like
106606254	1.2218	0.0108	0.951	-0.0936	0.5121	phosphatidylinositol N-acetylglucosaminyltransferase subunit Q-like
106606256	-0.4883	0.0177	0.9609	-0.2892	0.2641	protein-lysine N-methyltransferase EEF2KMT-like
106606261	0.4899	-0.1757	0.1637	-0.0618	0.7858	ketosamine-3-kinase-like
106606260	0.2996	0.3274	0.0866	0.3166	0.2455	ADP-ribosylation factor-like protein 16
106606265	0.3289	-0.0021	0.9934	-0.0354	0.8754	zinc finger protein 750-like
106606264	-0.3189	0.0616	0.8085	0.0319	0.9313	tubulin-specific chaperone D-like
106606268	0.2003	0.127	0.3474	0.0491	0.8272	rab11 family-interacting protein 4A-like
106606270	4.7475	-0.0328	0.3866	-0.0097	0.8811	UPF0472 protein C16orf72 homolog
106606271	3.2485	0.0619	0.2844	0.0354	0.6992	enoyl-CoA delta isomerase 1, mitochondrial-like
106606272	2.1937	0.0072	0.9531	-0.0244	0.8425	putative oxidoreductase GLYR1
106606275	-0.292	0.0582	0.8002	0.0668	0.8115	meteorin-like protein
100194602	6.5562	0.0411	0.3538	0.0813	0.1276	ATP synthase, H+ transporting, mitochondrial F0 complex, subunit d
106606276	1.9295	-0.0357	0.7614	-0.2229	0.0241	NACHT, LRR and PYD domains-containing protein 6-like
106606278	3.8657	-0.088	0.1041	-0.1894	0.0056	protein NLRC3-like
106606280	0.7119	-0.1296	0.2312	-0.2022	0.1366	protein NLRC3-like
106606286	2.747	-0.0059	0.9725	-0.1676	0.1386	brain-specific angiogenesis inhibitor 1-associated protein 2-like
106606295	2.7519	0.0325	0.6052	0.0493	0.5022	zinc finger protein 501-like
106606297	-0.3145	-0.0722	0.729	-0.2623	0.1799	zinc finger protein 239-like
106605675	0.2867	0.0747	0.5211	-0.0433	0.7974	erythroid differentiation regulatory factor 1
106606299	1.1141	-0.0523	0.5725	-0.1094	0.2773	NA
106606293	1.1042	-0.0679	0.4079	-0.058	0.6405	zinc finger protein OZF-like
106606296	0.0854	-0.0615	0.7084	0.1467	0.3981	zinc finger protein 239-like
106606290	2.2303	0.0505	0.2687	0.0271	0.7068	zinc finger protein 883-like
106606288	4.8556	-0.0129	0.844	-0.1187	0.0198	zinc finger protein 239-like
106606292	1.3464	-0.0037	0.9758	0.0095	0.976	zinc finger protein 501-like
106606287	0.5145	0.0637	0.5623	-0.0277	0.8684	zinc finger protein 883-like
106606300	2.5125	-0.038	0.6424	-0.0271	0.8094	involucrin-like
106606305	1.1517	-0.0236	0.855	0.0162	0.9234	acyl-CoA synthetase family member 2, mitochondrial-like
106606306	3.5026	-0.0123	0.8797	0.0421	0.6026	nuclear distribution protein nudE-like 1-B
106606308	0.976	-0.0485	0.7375	-0.2286	0.0818	brain-specific angiogenesis inhibitor 1-associated protein 2-like
106606311	3.5504	0.0185	0.8272	-0.0381	0.6775	charged multivesicular body protein 6-like
106607425	0.4603	0.0194	0.9257	0.0985	0.6177	C-terminal binding protein 2
106606314	2.1465	0.012	0.8951	-0.064	0.4225	hepatocyte growth factor-regulated tyrosine kinase substrate-like
106606316	1.7919	0.081	0.327	-0.0411	0.752	nuclear distribution protein nudE homolog 1-like
106606317	1.6537	-0.0959	0.1329	-0.1388	0.1084	NA
106606319	0.2575	0.1685	0.4925	0.1647	0.6158	NA
106607453	-0.3528	0.1078	0.5859	-0.003	0.9936	NA
106606327	1.8633	-0.0398	0.7673	0.0904	0.5254	peripheral myelin protein 22-like
106607457	1.7184	-0.1059	0.0631	-0.0703	0.443	zinc finger, RAN-binding domain containing 1
100196468	3.9978	-0.0939	0.647	0.1072	0.6821	Mannose-binding protein C
106606328	2.7017	0.0614	0.6703	-0.066	0.712	cdc42 effector protein 4-like
106606334	1.711	-0.0173	0.8926	-0.1149	0.2779	inositol 1,4,5-trisphosphate receptor-interacting protein-like 2
106606335	-0.4562	0.1684	0.3349	-0.0607	0.8309	zinc finger protein 239-like
106607461	2.2949	0.0446	0.4454	-0.0084	0.9377	family with sequence similarity 175, member B
106606337	2.9427	0.0302	0.7681	-0.0751	0.4723	neuronal-specific septin-3-like
106606352	3.1063	-0.0473	0.6288	-0.0388	0.7605	uromodulin-like
106606343	3.3762	0.0606	0.5397	0.0834	0.4959	NACHT, LRR and PYD domains-containing protein 3-like
106606340	0.7625	-0.034	0.7964	-0.0687	0.624	STIP1 homology and U box-containing protein 1-like
106606344	4.1925	-0.0744	0.046	-0.1278	0.0106	protein NLRC3-like
106606347	-0.1575	-0.1005	0.5229	-0.2278	0.1757	protein NLRC3-like
100194918	3.3674	0.0096	0.913	0.0134	0.8952	Hsp70-binding protein 1
106602449	1.6806	-0.025	0.8422	-0.0278	0.8495	jade family PHD finger 1
106604723	2.2604	0.0147	0.9309	0.0353	0.8484	fibronectin type III domain-containing protein 4-like
100196085	3.2206	0.0388	0.3597	0.0254	0.6868	methyltransferase like 10
106606341	-0.2543	0.3701	0.2508	0.3357	0.475	elongation factor Tu, mitochondrial-like
106606345	1.8845	0.0003	0.9981	-0.0652	0.3612	protein NLRC3-like
106606342	3.345	0.0486	0.6011	0.0475	0.6917	elongation factor Tu, mitochondrial-like
106607475	2.752	0.0188	0.849	0.0467	0.6497	family with sequence similarity 53, member B
106606355	4.2306	0.0429	0.2958	0.0989	0.0401	dual specificity mitogen-activated protein kinase kinase 6-like
106606364	1.3667	-0.023	0.9186	-0.1418	0.456	deleted in malignant brain tumors 1 protein-like
106606359	-0.129	0.1032	0.6483	-0.0105	0.9819	dual specificity mitogen-activated protein kinase kinase 6
106606365	-0.3003	0.1053	0.537	-0.1019	0.6508	radical S-adenosyl methionine domain-containing protein 1, mitochondrial-like
106606375	0.1004	0.0001	0.9989	-0.0137	0.976	Ig heavy chain Mem5-like
106606374	-0.0073	0.1433	0.3678	0.3508	0.0498	immunoglobulin lambda-like polypeptide 1
106606373	-0.1737	-0.0375	0.8874	-0.1155	0.6544	uncharacterized LOC106606373
106606371	12.3085	-0.0114	0.8906	0.0152	0.876	uncharacterized LOC106606371
106606376	0.0297	0.1899	0.2293	0.1367	0.562	stonustoxin subunit beta-like
106606379	0.7977	0.119	0.404	0.0606	0.7817	GTPase HRas-like
106607484	1.1351	-0.0424	0.6799	0.0261	0.8561	carbohydrate (N-acetylgalactosamine 4-sulfate 6-O) sulfotransferase 15
106606381	0.7062	-0.0098	0.9614	-0.1905	0.1767	BAH and coiled-coil domain-containing protein 1-like
106606382	0.7656	0.0023	0.9921	0.0367	0.8651	DNA polymerase delta catalytic subunit-like
106606383	3.1226	-0.051	0.256	-0.0042	0.9679	NA
106606384	3.576	0.0078	0.9079	0.0401	0.5011	hsp70-binding protein 1-like
106606385	4.2091	0.1084	0.0209	0.1209	0.0756	elongation factor Tu, mitochondrial-like
106606388	2.0188	-0.0251	0.873	-0.2977	0.0106	inward rectifier potassium channel 2-like
106606389	0.9122	-0.0374	0.7748	0.0943	0.4783	exocyst complex component 7-like
106606391	3.5732	-0.0086	0.9056	0.0608	0.3092	Golgi apparatus membrane protein TVP23 homolog B-like
106606392	2.3187	0.0988	0.0744	0.1051	0.1821	protein amnionless-like
106606393	0.5845	-0.0409	0.7353	0.0129	0.9473	tripartite motif-containing protein 16-like
106606395	0.7153	0.0716	0.6482	0.0555	0.7954	Usher syndrome type-1G protein homolog
106606398	0.9146	0.1908	0.0471	0.0654	0.7131	NA
106606399	1.041	0.0017	0.9901	-0.0991	0.3348	transmembrane channel-like protein 6
106606401	3.8997	-0.0443	0.1041	-0.0467	0.2303	synaptogyrin-2-like
106606400	1.3893	0.0646	0.56	0.0078	0.9713	soluble calcium-activated nucleotidase 1-like
106606402	0.1587	-0.0254	0.9146	-0.0029	0.9946	soluble calcium-activated nucleotidase 1-like
106606406	2.414	-0.0227	0.7576	-0.0645	0.3755	uncharacterized LOC106606406
106606404	2.0499	0.0299	0.7973	0.1043	0.3454	RNA-binding protein with serine-rich domain 1-like
106606405	2.6383	-0.0203	0.8471	-0.1459	0.0857	uncharacterized LOC106606405
106606408	-0.2168	-0.0137	0.9714	-0.0777	0.8112	somatostatin receptor type 2-like
106606410	1.5867	0.0444	0.7451	0.0955	0.5145	RNA-binding protein with serine-rich domain 1-like
106606409	0.9476	-0.0577	0.6224	-0.0909	0.4913	uncharacterized LOC106606409
106606413	6.6791	0.0536	0.2335	0.0412	0.5318	lysoplasmalogenase-like
106606414	6.1467	0.049	0.2689	0.0002	0.999	putative L-aspartate dehydrogenase
106606415	3.5201	0.0409	0.5219	0.0823	0.2477	glycogen synthase 1 (muscle)
106606416	1.389	0.0692	0.5521	0.1629	0.1973	cyclin-F-like
106607516	3.0241	-0.0957	0.0376	-0.1088	0.1056	zinc finger protein Pegasus-like
106606418	0.0112	0.0599	0.8002	0.2131	0.3545	metalloproteinase inhibitor 2-like
106606419	2.7563	-0.0892	0.0368	-0.0918	0.1318	ubiquitin carboxyl-terminal hydrolase 22-like
106606421	1.349	-0.0783	0.3795	-0.1037	0.3629	uncharacterized LOC106606421
106606438	2.8862	0.065	0.3809	-0.0428	0.688	E3 ubiquitin-protein ligase RNF213-like
106606436	3.5767	0.0353	0.5309	0.0694	0.2718	pyrroline-5-carboxylate reductase 1, mitochondrial-like
106607536	2.9813	-0.0686	0.1561	-0.1485	0.0131	pleckstrin homology domain-containing family A member 1-like
100194517	3.7556	-0.0198	0.6815	-0.0021	0.9819	synaptogyrin 2-like
100195480	5.6267	0.0486	0.269	0.0843	0.1213	Soluble calcium-activated nucleotidase 1
106606433	-0.3094	-0.1891	0.2277	-0.1488	0.524	cell surface A33 antigen-like
100196769	6.0867	0.0165	0.8343	0.0778	0.2811	Galectin-3-binding protein
106606432	2.2623	0.113	0.2329	0.1016	0.4753	metalloproteinase inhibitor 2-like
106606431	4.5517	0.0258	0.7656	0.1126	0.1684	metalloproteinase inhibitor 2-like
106606430	2.9879	-0.0849	0.0531	-0.1386	0.018	ubiquitin specific peptidase 36
106606423	4.1211	-0.0366	0.2187	-0.0426	0.2941	cytohesin-1-like
106606429	3.455	-0.0508	0.7411	0.0195	0.9331	suppressor of cytokine signaling 3-like
106606426	2.0004	0.0724	0.5267	0.1293	0.3285	transcription factor Sox-9-A-like
106606449	-0.5289	0.0594	0.8138	-0.106	0.694	NA
106606455	7.8999	-0.0399	0.6295	-0.0214	0.8565	cytochrome P450 2K3-like
106606453	2.5032	-0.0821	0.5677	-0.2845	0.0508	cytochrome P450 2K1-like
106607591	2.7013	0.0422	0.4697	0.0763	0.2709	wings apart-like protein homolog
100380656	3.8277	-0.0042	0.9648	-0.0024	0.9851	ATP-binding cassette sub-family A member 3
106606454	2.6961	0.133	0.6208	0.2193	0.4999	cytochrome P450 2K1-like
106606459	0.4534	0.073	0.5313	0.1249	0.3724	mediator of RNA polymerase II transcription subunit 9-like
106606462	2.3209	-0.0153	0.9042	0.0599	0.6119	platelet-derived growth factor subunit A-like
106606461	-0.4324	0.14	0.433	0.156	0.4965	cAMP-dependent protein kinase type I-beta regulatory subunit-like
106606463	2.067	0.056	0.5845	0.0971	0.4138	F-box/WD repeat-containing protein 9-like
106607602	0.6761	-0.164	0.186	-0.1475	0.4312	glutamate receptor ionotropic, delta-1-like
106606464	2.8874	0.0564	0.4315	0.0891	0.3024	transportin-2-like
106606466	0.6611	0.0539	0.5999	0.0293	0.8468	zinc finger protein 205-like
106606470	3.0629	-0.0533	0.131	-0.0706	0.1437	NA
106606467	-0.0118	0.0007	0.9979	-0.0869	0.6623	zinc finger protein with KRAB and SCAN domains 1-like
106606468	1.1142	-0.05	0.6252	0.0048	0.9818	zinc finger protein 34-like
106606474	0.1272	0.0237	0.8989	-0.0384	0.8513	deoxyhypusine synthase-like
106606472	1.12	-0.0312	0.7308	0.0307	0.7954	F-box/WD repeat-containing protein 9-like
106606476	0.8579	-0.0077	0.9648	-0.2524	0.0261	uncharacterized LOC106606476
106606478	-0.4871	-0.0923	0.7562	-0.0328	0.9438	dynein assembly factor 5, axonemal-like
106606483	1.0043	-0.0658	0.5278	-0.0072	0.9726	dynein assembly factor 5, axonemal-like
106606485	3.502	0.0546	0.2897	0.0274	0.7414	protein FAM195A-like
106606479	5.1413	0.0803	0.0148	0.0296	0.6218	TNF receptor-associated protein 1
106606488	3.7778	0.0181	0.8049	0.0117	0.9055	CREB-binding protein-like
106606487	-0.5076	-0.0594	0.874	-0.0721	0.864	CREB-binding protein-like
106606489	-0.5768	-0.2493	0.132	-0.3081	0.1689	adenylate cyclase 9
106606494	2.9735	0.0104	0.9683	-0.3134	0.0565	zinc finger protein GLIS2-like
106606493	4.3879	0.0535	0.2973	-0.0381	0.6157	uncharacterized LOC106606493
106606502	1.6083	0.0187	0.8874	0.0805	0.5121	mitochondrial import inner membrane translocase subunit tim16-like
106606503	0.187	0.0627	0.7346	0.0589	0.811	mitochondrial import inner membrane translocase subunit tim16-like
106606496	1.4854	0.0155	0.8771	0.021	0.8571	coronin-7-like
106606495	0.6212	0.007	0.9755	0.0983	0.5971	vasorin-like
106606497	0.4017	-0.0844	0.6022	-0.09	0.6642	NF-X1-type zinc finger protein NFXL2-like
106606501	-0.1925	0.0119	0.9636	0.0312	0.9096	coronin-7-like
106606498	3.3256	0.056	0.2378	0.0085	0.9296	dnaJ homolog subfamily A member 3, mitochondrial-like
106606500	4.8284	-0.0624	0.0595	-0.0366	0.4995	heme oxygenase 2-like
106606506	1.0529	-0.1997	0.0373	-0.1372	0.3604	uncharacterized protein C16orf59 homolog
106607607	1.8377	-0.0599	0.3976	-0.1244	0.1191	protein NDNF-like
106606507	1.0248	-0.015	0.9428	-0.067	0.7279	transmembrane protein 100-like
106606509	0.3798	0.1462	0.297	0.1466	0.464	excitatory amino acid transporter 2-like
106606510	3.2601	0.0814	0.0633	0.0113	0.9064	heat shock protein 75 kDa, mitochondrial-like
106606511	3.9786	0.0223	0.758	0.0502	0.5128	protein FAM195A-like
106606512	0.5969	-0.0031	0.9934	-0.0081	0.9871	histone chaperone asf1b-B
106606513	1.6506	-0.0731	0.3681	0.0522	0.6646	protein crumbs homolog 3-like
106606514	0.3582	-0.2188	0.0544	-0.2641	0.0977	testis-expressed sequence 2 protein-like
106606515	3.1186	-0.0095	0.9407	0.0279	0.8299	NA
106606518	0.7035	0.138	0.3394	0.1427	0.4548	centromere protein X-like
106607615	3.0572	-0.042	0.5063	-0.1614	0.0115	protein FAM149B1-like
106606517	0.27	-0.1455	0.1539	-0.3068	0.0143	transmembrane channel-like protein 6
106606519	0.809	0.0715	0.6339	0.2088	0.1714	cell death-inducing p53-target protein 1 homolog
106606522	5.3255	0.1216	0.0112	0.1345	0.0527	myeloid-associated differentiation marker homolog
106606521	2.5677	0.0368	0.7014	0.146	0.1084	myeloid-associated differentiation marker-like
106606527	0.4578	0.3071	0.0065	0.2132	0.2072	mitochondrial Rho GTPase 1-A-like
106606556	-0.2805	-0.0705	0.7486	-0.0989	0.7031	arf-GAP with dual PH domain-containing protein 2-like
106606528	1.6651	0.0147	0.9151	0.0492	0.711	ATPase family AAA domain-containing protein 5-like
106606530	1.473	-0.019	0.8977	0.0286	0.8641	polycomb protein eed-like
106606529	3.7995	0.0522	0.1475	0.0322	0.5792	far upstream element-binding protein 2-like
106607653	3.7574	-0.0029	0.9553	-0.0012	0.9874	ecdysoneless homolog (Drosophila)
106606531	4.1803	0.0004	0.9981	0.0241	0.8675	regulatory factor X, 1 (influences HLA class II expression)
106606534	0.1533	0.024	0.9046	0.1633	0.3366	interleukin-6 receptor subunit beta-like
106606533	3.2963	0.0603	0.5302	0.0912	0.4308	transportin-2
106606535	2.5188	0.0021	0.9858	0.0366	0.7119	F-box/WD repeat-containing protein 9-like
100196722	1.5997	-0.0362	0.695	-0.0053	0.9745	Deoxyhypusine synthase
106606537	1.8403	0.0189	0.8478	0.0826	0.3528	Na(+)/H(+) exchange regulatory cofactor NHE-RF2-like
106608780	4.9914	-0.0224	0.6253	0.0323	0.5551	uncharacterized LOC106608780
106606539	0.467	-0.1531	0.4541	-0.1469	0.5681	somatostatin receptor type 5-like
106606540	0.0273	0.1156	0.4858	0.0747	0.7558	lipopolysaccharide-induced tumor necrosis factor-alpha factor homolog
106606543	2.2364	0.0602	0.3713	0.0952	0.24	coagulation factor X-like
106606544	-0.4689	-0.0519	0.8477	-0.1122	0.6914	G protein-coupled receptor, class C, group 5, member B
106606547	2.6209	-0.0211	0.7741	-0.0681	0.3384	SUN domain-containing protein 1-like
106606548	1.955	-0.0213	0.8506	-0.1203	0.2075	NA
106607666	4.2426	-0.0839	0.2752	-0.0213	0.878	alpha-actinin-2-like
106606551	0.7631	-0.0419	0.7709	-0.039	0.8365	nuclear GTPase SLIP-GC-like
106606554	1.8948	0.0688	0.2589	0.0593	0.5045	poly [ADP-ribose] polymerase 14-like
100502556	2.5268	0.156	0.1176	0.1788	0.1926	sterol regulatory element binding transcription factor 1
106606560	2.6114	-0.0962	0.0225	-0.0925	0.1417	BAH and coiled-coil domain-containing protein 1-like
106606561	-0.0215	0.0664	0.6887	0.0836	0.6703	prolactin receptor-like
106606568	0.206	0.1905	0.1179	0.004	0.9911	ADP-ribosylation factor-binding protein GGA3-like
106606585	-0.3815	0.1717	0.3172	0.1762	0.4399	TOM1-like protein 2
106606583	2.3	-0.05	0.5922	-0.0775	0.4753	NA
106606580	0.7283	-0.0106	0.9462	-0.0167	0.9281	mitochondrial thiamine pyrophosphate carrier-like
106606581	3.1413	0.0166	0.7848	0.0447	0.4625	MIF4G domain-containing protein B-like
106606582	2.4602	0.0605	0.2889	0.1343	0.0454	28S ribosomal protein S7, mitochondrial-like
106606577	2.7074	0.008	0.9461	0.136	0.1035	septin-9-like
106606576	1.681	-0.0465	0.6271	0.0747	0.5057	uncharacterized LOC106606576
106606574	2.1447	-0.0637	0.3009	-0.064	0.4449	protein Njmu-R1-like
106606573	2.6369	0.0448	0.5479	0.0105	0.9371	NA
106606571	1.6241	0.0465	0.6564	0.0068	0.9723	far upstream element-binding protein 2-like
106606569	2.0674	-0.1025	0.1847	-0.0716	0.5451	ATPase family AAA domain-containing protein 5-like
106606572	0.28	-0.0515	0.7715	-0.034	0.8784	arf-GAP with dual PH domain-containing protein 2-like
106606570	3.1025	0.0763	0.1283	0.0406	0.6229	mitochondrial Rho GTPase 1-A-like
106606588	2.109	0.0442	0.4914	0.1168	0.0899	serine/threonine-protein kinase LMTK2-like
106606589	0.2898	-0.0154	0.9329	0.1193	0.4501	tectonin beta-propeller repeat-containing protein 1-like
106606592	0.4303	0.218	0.1313	0.2132	0.3298	sterol regulatory element-binding protein 1-like
106606593	0.0689	0.0319	0.901	-0.1474	0.5164	tectonin beta-propeller repeat-containing protein 1-like
[truncated: 29,236 more rows]
