# Supplementary material for: Genomic regions and signaling pathways associated with indicator traits for feed efficiency in juvenile Atlantic salmon (Salmo salar)
Source: Genet Sel Evol. 2020 Nov 6;52:66. doi: 10.1186/s12711-020-00587-x (PMC7648306; doi:10.1186/s12711-020-00587-x)
Supplement: Supplementary file 2 — Additional file 2: Table S2. An overview of all enriched KEGG pathways associated with atom % 13C (ALC) and atom % 15N (ALN) in the liver. [file 12711_2020_587_MOESM2_ESM.xlsx]

## Sheet: supfile2_KEGG
Pathway	N	KO	Slim	ALC_down.p	ALC_up.p	ALN_down.p	ALN_up.p
ABC transporters	72	path:sasa02010	Membrane transport	0.2572	0.0897	0.1401	1
Adherens junction	231	path:sasa04520	Cellular community - eukaryotes	0.04	0.2535	0.0587	0
Adipocytokine signaling pathway	179	path:sasa04920	Endocrine system	0.0008	0.0052	0.0004	0.0103
Adrenergic signaling in cardiomyocytes	440	path:sasa04261	Circulatory system	0.7172	0.3211	0.6789	0.0012
Alanine, aspartate and glutamate metabolism	89	path:sasa00250	Amino acid metabolism	0.1219	0.3767	0.8014	0.7738
alpha-Linolenic acid metabolism	40	path:sasa00592	Lipid metabolism	1	0.1168	1	0.4871
Amino sugar and nucleotide sugar metabolism	111	path:sasa00520	Carbohydrate metabolism	0.7822	0.0013	1	0
Aminoacyl-tRNA biosynthesis	67	path:sasa00970	Genetic Information Processing	1	0	0.7037	0.0051
Apelin signaling pathway	361	path:sasa04371	Signal transduction	0.0044	0.7781	0.064	0.0397
Apoptosis	350	path:sasa04210	Cell growth and death	0.0229	0	0.103	0.0003
Arachidonic acid metabolism	99	path:sasa00590	Lipid metabolism	1	0.1787	0.8344	0.8086
Arginine and proline metabolism	100	path:sasa00330	Amino acid metabolism	0.7467	0.0037	0.8374	0.0014
Arginine biosynthesis	47	path:sasa00220	Amino acid metabolism	0.4753	1	0.574	0.5437
Ascorbate and aldarate metabolism	31	path:sasa00053	Carbohydrate metabolism	1	0.368	1	0.4039
Autophagy - animal	364	path:sasa04140	Transport and catabolism	0	0.6206	0	0.0417
Basal transcription factors	66	path:sasa03022	Genetic Information Processing	1	0.6237	0.6983	1
Base excision repair	57	path:sasa03410	Genetic Information Processing	0.1822	0.57	1	0.6139
beta-Alanine metabolism	60	path:sasa00410	Metabolism of other amino acids	0.197	0.0118	0.6636	0.2616
Biosynthesis of unsaturated fatty acids	68	path:sasa01040	Lipid metabolism	1	0.0001	1	0
Biotin metabolism	6	path:sasa00780	Metabolism of cofactors and vitamins	1	1	1	1
Butanoate metabolism	36	path:sasa00650	Carbohydrate metabolism	0.3898	0.0019	1	0.0003
Caffeine metabolism	4	path:sasa00232	Biosynthesis of other secondary metabolites	1	1	1	1
Calcium signaling pathway	506	path:sasa04020	Signal transduction	0.8203	0.2139	0.5593	0.4601
Cardiac muscle contraction	235	path:sasa04260	Circulatory system	0.8316	0.454	0.9258	0.0972
Cell adhesion molecules (CAMs)	402	path:sasa04514	Signaling molecules and interaction	0.974	0.9975	0.7309	0.9907
Cell cycle	283	path:sasa04110	Cell growth and death	0.7427	0.2386	0.9639	0.0081
Cellular senescence	399	path:sasa04218	Cell growth and death	0.4609	0.1365	0.0592	0.0001
Citrate cycle (TCA cycle)	72	path:sasa00020	Carbohydrate metabolism	1	0	1	0
Cysteine and methionine metabolism	107	path:sasa00270	Amino acid metabolism	0.4292	0	0.1276	0
Cytokine-cytokine receptor interaction	490	path:sasa04060	Signaling molecules and interaction	0.3526	0.9993	0.6565	0.9975
Cytosolic DNA-sensing pathway	119	path:sasa04623	Immune system	0.0802	1	0.6334	1
D-Arginine and D-ornithine metabolism	1	path:sasa00472	Metabolism of other amino acids	1	1	1	1
D-Glutamine and D-glutamate metabolism	14	path:sasa00471	Metabolism of other amino acids	1	1	1	1
DNA replication	56	path:sasa03030	Genetic Information Processing	1	1	0.6382	1
Drug metabolism - cytochrome P450	58	path:sasa00982	Xenobiotics biodegradation and metabolism	1	0.2096	1	0.2493
Drug metabolism - other enzymes	107	path:sasa00983	Xenobiotics biodegradation and metabolism	1	0.2085	1	0.1022
ECM-receptor interaction	197	path:sasa04512	Signaling molecules and interaction	1	1	0.8714	0.9629
Endocytosis	645	path:sasa04144	Transport and catabolism	0.0169	0.0037	0.1899	0
ErbB signaling pathway	215	path:sasa04012	Signal transduction	0.0752	0.9588	0.0059	0.477
Ether lipid metabolism	94	path:sasa00565	Lipid metabolism	0.1372	0.0501	0.5059	0.0202
Fanconi anemia pathway	66	path:sasa03460	Genetic Information Processing	1	0.6237	0.6983	0.2984
Fatty acid biosynthesis	35	path:sasa00061	Lipid metabolism	1	0	0.1305	0.0003
Fatty acid degradation	67	path:sasa00071	Lipid metabolism	1	0	1	0
Fatty acid elongation	67	path:sasa00062	Lipid metabolism	1	0.0001	1	0.0001
Ferroptosis	117	path:sasa04216	Cell growth and death	0.4747	0	0.8806	0
Focal adhesion	512	path:sasa04510	Cellular community - eukaryotes	0.5483	0.6273	0.0819	0.0124
Folate biosynthesis	53	path:sasa00790	Metabolism of cofactors and vitamins	0.5168	0.5438	0.6179	0.0575
FoxO signaling pathway	355	path:sasa04068	Signal transduction	0	0.8949	0	0.3733
Fructose and mannose metabolism	77	path:sasa00051	Carbohydrate metabolism	1	0.0269	1	0
Galactose metabolism	55	path:sasa00052	Carbohydrate metabolism	0.0392	0.0002	0.0765	0
Gap junction	241	path:sasa04540	Cellular community - eukaryotes	0.4166	0	0.4368	0.0002
Glutathione metabolism	96	path:sasa00480	Metabolism of other amino acids	1	0	1	0
Glycerolipid metabolism	126	path:sasa00561	Lipid metabolism	1	0.0001	0.0778	0.0187
Glycerophospholipid metabolism	209	path:sasa00564	Lipid metabolism	0.1582	0.0011	0.3235	0.0238
Glycine, serine and threonine metabolism	73	path:sasa00260	Amino acid metabolism	0.6329	0.0227	0.0427	0.0331
Glycolysis / Gluconeogenesis	140	path:sasa00010	Carbohydrate metabolism	0.2981	0	0.462	0
Glycosaminoglycan biosynthesis - chondroitin sulfate / dermatan sulfate	41	path:sasa00532	Glycan biosynthesis and metabolism	1	1	1	1
Glycosaminoglycan biosynthesis - heparan sulfate / heparin	63	path:sasa00534	Glycan biosynthesis and metabolism	0.5788	1	0.1045	1
Glycosaminoglycan biosynthesis - keratan sulfate	50	path:sasa00533	Glycan biosynthesis and metabolism	0.4965	1	0.2268	1
Glycosaminoglycan degradation	33	path:sasa00531	Glycan biosynthesis and metabolism	1	1	1	0.1032
Glycosphingolipid biosynthesis - ganglio series	36	path:sasa00604	Glycan biosynthesis and metabolism	1	1	1	0.1193
Glycosphingolipid biosynthesis - globo and isoglobo series	51	path:sasa00603	Glycan biosynthesis and metabolism	1	1	1	0.5732
Glycosphingolipid biosynthesis - lacto and neolacto series	85	path:sasa00601	Glycan biosynthesis and metabolism	0.3226	1	0.4534	1
Glycosylphosphatidylinositol (GPI)-anchor biosynthesis	29	path:sasa00563	Glycan biosynthesis and metabolism	1	0.349	1	1
Glyoxylate and dicarboxylate metabolism	65	path:sasa00630	Carbohydrate metabolism	0.2219	0	0.6928	0.0228
GnRH signaling pathway	248	path:sasa04912	Endocrine system	0.0547	0.4953	0.0366	0.001
Hedgehog signaling pathway	119	path:sasa04340	Signal transduction	0.4835	0.5235	0.8849	1
Histidine metabolism	41	path:sasa00340	Amino acid metabolism	1	0.1216	0.5249	0.4956
Homologous recombination	54	path:sasa03440	Genetic Information Processing	1	0.1882	0.6248	0.594
Inositol phosphate metabolism	178	path:sasa00562	Carbohydrate metabolism	0.0973	0.4867	0.1033	0.7956
Insulin signaling pathway	345	path:sasa04910	Endocrine system	0.003	0.0001	0	0
Intestinal immune network for IgA production	77	path:sasa04672	Immune system	1	1	1	1
Linoleic acid metabolism	38	path:sasa00591	Lipid metabolism	1	0.4303	0.149	1
Lipoic acid metabolism	3	path:sasa00785	Metabolism of cofactors and vitamins	1	1	1	1
Lysine degradation	121	path:sasa00310	Amino acid metabolism	0.2285	0.0335	0.0225	0.5972
Lysosome	280	path:sasa04142	Transport and catabolism	0.0393	0.0563	0.9939	0.1844
Mannose type O-glycan biosynthesis	65	path:sasa00515	Glycan biosynthesis and metabolism	0.2219	1	0.3267	1
MAPK signaling pathway	763	path:sasa04010	Signal transduction	0.0186	0.9324	0.0066	0.0532
Melanogenesis	263	path:sasa04916	Endocrine system	0.4824	0.5412	0.5123	0.0728
Metabolism of xenobiotics by cytochrome P450	65	path:sasa00980	Xenobiotics biodegradation and metabolism	1	0.2475	1	0.0228
Mismatch repair	30	path:sasa03430	Genetic Information Processing	1	1	1	1
Mitophagy - animal	182	path:sasa04137	Transport and catabolism	0	0.9327	0.6378	0.185
mRNA surveillance pathway	175	path:sasa03015	Genetic Information Processing	0.6907	0.0003	0.6115	0.0002
mTOR signaling pathway	368	path:sasa04150	Signal transduction	0.0006	0.177	0.0169	0.1598
Mucin type O-glycan biosynthesis	80	path:sasa00512	Glycan biosynthesis and metabolism	1	0.3289	0.4229	0.3826
N-Glycan biosynthesis	114	path:sasa00510	Glycan biosynthesis and metabolism	0.791	0.5007	0.337	0.1212
Necroptosis	342	path:sasa04217	Cell growth and death	0.4991	0.0676	0.9464	0.1172
Neomycin, kanamycin and gentamicin biosynthesis	10	path:sasa00524	Biosynthesis of other secondary metabolites	1	0.009	1	0.0005
Neuroactive ligand-receptor interaction	901	path:sasa04080	Signaling molecules and interaction	0.9996	1	0.8869	1
Nicotinate and nicotinamide metabolism	82	path:sasa00760	Metabolism of cofactors and vitamins	0.3076	0.1201	0.7744	0.0118
Nitrogen metabolism	35	path:sasa00910	Energy metabolism	0.0821	0.4044	0.1305	1
NOD-like receptor signaling pathway	375	path:sasa04621	Immune system	0.0734	0.3145	0.8058	0.7447
Non-homologous end-joining	17	path:sasa03450	Genetic Information Processing	1	1	1	0.247
Notch signaling pathway	150	path:sasa04330	Signal transduction	0.8726	1	0.5075	0.9184
Nucleotide excision repair	61	path:sasa03420	Genetic Information Processing	1	0.5948	1	1
One carbon pool by folate	29	path:sasa00670	Metabolism of cofactors and vitamins	1	0.0008	1	0.012
Oocyte meiosis	262	path:sasa04114	Cell growth and death	0.4794	0.19	0.3329	0
Other types of O-glycan biosynthesis	107	path:sasa00514	Glycan biosynthesis and metabolism	0.1796	0.4675	0.0443	0.5305
Oxidative phosphorylation	241	path:sasa00190	Energy metabolism	0.8419	0.027	1	0.0001
p53 signaling pathway	163	path:sasa04115	Cell growth and death	0.0731	0.9107	0.3371	0.1348
Pantothenate and CoA biosynthesis	26	path:sasa00770	Metabolism of cofactors and vitamins	1	0.3195	1	0.3521
Pentose and glucuronate interconversions	42	path:sasa00040	Carbohydrate metabolism	1	0.1265	1	0.0322
Pentose phosphate pathway	65	path:sasa00030	Carbohydrate metabolism	1	0	1	0
Peroxisome	148	path:sasa04146	Transport and catabolism	0.6007	0	0.9321	0
Phagosome	330	path:sasa04145	Transport and catabolism	0.4681	0	0.7092	0.0014
Phenylalanine metabolism	36	path:sasa00360	Amino acid metabolism	0.3898	0.4131	0.4798	1
Phenylalanine, tyrosine and tryptophan biosynthesis	16	path:sasa00400	Amino acid metabolism	0.1971	1	0.252	1
Phosphatidylinositol signaling system	227	path:sasa04070	Signal transduction	0.1991	0.2426	0.0225	0.1761
Phosphonate and phosphinate metabolism	18	path:sasa00440	Metabolism of other amino acids	0.2188	0.2339	1	0.0351
Phototransduction	80	path:sasa04744	Sensory system	1	0.3289	1	0.0004
Porphyrin and chlorophyll metabolism	58	path:sasa00860	Metabolism of cofactors and vitamins	0.1871	0.5763	1	0.2493
PPAR signaling pathway	146	path:sasa03320	Endocrine system	0.8654	0	0.2687	0
Primary bile acid biosynthesis	36	path:sasa00120	Lipid metabolism	1	0.4131	0.4798	0.4517
Progesterone-mediated oocyte maturation	207	path:sasa04914	Endocrine system	0.0241	0.9536	0.0045	0.1306
Propanoate metabolism	61	path:sasa00640	Carbohydrate metabolism	0.202	0	0.0972	0.0185
Proteasome	112	path:sasa03050	Genetic Information Processing	1	0	1	0
Protein export	45	path:sasa03060	Genetic Information Processing	1	0.4864	1	0
Protein processing in endoplasmic reticulum	393	path:sasa04141	Genetic Information Processing	0.4466	0	0.1738	0
Pyruvate metabolism	79	path:sasa00620	Carbohydrate metabolism	1	0.0062	0.4167	0.1431
Regulation of actin cytoskeleton	533	path:sasa04810	Cell motility	0.8527	0.5245	0.7437	0
Retinol metabolism	100	path:sasa00830	Metabolism of cofactors and vitamins	0.3961	0.4331	0.8374	0.0255
Riboflavin metabolism	16	path:sasa00740	Metabolism of cofactors and vitamins	1	1	1	0.2343
Ribosome	273	path:sasa03010	Genetic Information Processing	1	0.0205	1	0.2992
Ribosome biogenesis in eukaryotes	137	path:sasa03008	Genetic Information Processing	0.8477	0.8687	0.917	0.078
RIG-I-like receptor signaling pathway	162	path:sasa04622	Immune system	0.3797	0.0916	0.7907	0.281
RNA degradation	155	path:sasa03018	Genetic Information Processing	0.6258	0.0022	0.1483	0.4741
RNA polymerase	49	path:sasa03020	Genetic Information Processing	0.1438	1	0.5892	0.5587
RNA transport	314	path:sasa03013	Genetic Information Processing	0.4258	0.0001	0.9227	0.0001
Selenocompound metabolism	25	path:sasa00450	Metabolism of other amino acids	1	0	1	0
SNARE interactions in vesicular transport	77	path:sasa04130	Genetic Information Processing	0.0881	0.6803	0.1613	0.3649
Sphingolipid metabolism	107	path:sasa00600	Lipid metabolism	0.4292	0.4675	0.1276	0.5305
Spliceosome	295	path:sasa03040	Genetic Information Processing	0.5722	0	0.9015	0.0001
Starch and sucrose metabolism	59	path:sasa00500	Carbohydrate metabolism	0.0467	0.0002	0.0901	0.0004
Steroid biosynthesis	33	path:sasa00100	Lipid metabolism	1	0.0124	1	0
Steroid hormone biosynthesis	68	path:sasa00140	Lipid metabolism	0.6068	0.2638	0.7091	0.0054
Sulfur metabolism	18	path:sasa00920	Energy metabolism	1	0.0022	1	0.0031
Sulfur relay system	10	path:sasa04122	Genetic Information Processing	1	1	1	1
Synthesis and degradation of ketone bodies	14	path:sasa00072	Lipid metabolism	1	0.1872	1	0.0001
Taurine and hypotaurine metabolism	32	path:sasa00430	Metabolism of other amino acids	1	0.3773	1	0.098
Terpenoid backbone biosynthesis	35	path:sasa00900	Lipid metabolism	1	0	0.4702	0
TGF-beta signaling pathway	254	path:sasa04350	Signal transduction	0.1354	0.7227	0.6719	0.246
Thiamine metabolism	22	path:sasa00730	Metabolism of cofactors and vitamins	1	1	1	1
Tight junction	463	path:sasa04530	Cellular community - eukaryotes	0.1044	0	0.134	0
Toll-like receptor signaling pathway	231	path:sasa04620	Immune system	0.0976	0.9675	0.4015	0.3362
Tryptophan metabolism	76	path:sasa00380	Amino acid metabolism	0.6477	0	0.3978	0.1317
Tyrosine metabolism	64	path:sasa00350	Amino acid metabolism	0.5846	0.6124	0.6871	0.0898
Ubiquinone and other terpenoid-quinone biosynthesis	20	path:sasa00130	Metabolism of cofactors and vitamins	0.24	0.2562	0.3044	0.0427
Ubiquitin mediated proteolysis	314	path:sasa04120	Genetic Information Processing	0.1396	0.3158	0.9227	0.0165
Valine, leucine and isoleucine biosynthesis	9	path:sasa00290	Amino acid metabolism	1	1	1	1
Valine, leucine and isoleucine degradation	82	path:sasa00280	Amino acid metabolism	0.6756	0	1	0.0024
Various types of N-glycan biosynthesis	96	path:sasa00513	Glycan biosynthesis and metabolism	0.3768	1	0.0298	0.2127
Vascular smooth muscle contraction	304	path:sasa04270	Circulatory system	0.5958	0.1626	0.1842	0.0313
VEGF signaling pathway	163	path:sasa04370	Signal transduction	0.1834	0.6931	0.075	0.0193
Vitamin B6 metabolism	13	path:sasa00750	Metabolism of cofactors and vitamins	1	0.175	1	1
Wnt signaling pathway	418	path:sasa04310	Signal transduction	0.8224	0.7364	0.6268	0.0902
